# Supplementary material for: Shared antibiotic resistance and virulence genes in Staphylococcus aureus from diverse animal hosts
Source: Sci Rep. 2022 Mar 15;12:4413. doi: 10.1038/s41598-022-08230-z (PMC8924228; doi:10.1038/s41598-022-08230-z)
Supplement: Supplementary file 1 — Supplementary Information. [file 41598_2022_8230_MOESM1_ESM.xlsx]

## Sheet: Table S1
Table S1. Accession numbers, associated metadata, ST profiles, SCCmec and genome characteristics of individual S. aureus isolates
Sample Name	NCBI BioSample accession	Date	Host	Isolation site	City	State	Lat	Long	Date	MSSA_or_MRSA	No. of contigs	Largest contig	Total length	GC content	N50	No. of predicted genes	SCCmec type	ST	arcC	aroE	glpF	gmk	pta	tpi	yqiL
Sample_10095A_19	SAMN19882161	2019-12-19	dog	skin	Rollinsford	NH	43.2362	-70.8203	2019-12-19	MS	22	701612	2754756	32.72	325980	2533	-	1866	1	4	1	4	79	1	10
Sample_10102A_19	SAMN19882162	2019-12-19	dog	nasal	Bristol	NH	43.5911	-71.7367	2019-12-19	MS	17	525313	2696015	32.73	268081	2472	-	72	1	4	1	8	4	4	3
Sample_10184d_18	SAMN19882163	2019-01-18	reptile	swab wound	Portsmouth	NH	43.0718	-70.7626	2019-01-18	MS	57	270727	2814653	32.73	109185	2636	-	30	2	2	2	2	6	3	2
Sample_10299A_19	SAMN19882164	2019-12-30	cat	ear	Revere	MA	42.4084	-71.012	2019-12-30	MR	28	894886	2872033	32.63	304603	2669	SCCmec-IV	8	3	3	1	1	4	4	3
Sample_10424A_17	SAMN19882165	2017-12-07	cat	ear	Salisbury	NH	43.3801	-71.717	2017-12-07	MS	38	567713	2702150	32.64	254977	2469	-	8	3	3	1	1	4	4	3
Sample_1192A_18	SAMN19882166	2018-02-27	cat	skin	Lowell	MA	42.6334	-71.3162	2018-02-27	MS	36	569692	2748278	32.64	304323	2519	-	8	3	3	1	1	4	4	3
Sample_1285C_20	SAMN19882167	2020-02-19	dog	ulcer	Loudon	NH	43.2856	-71.4673	2020-02-19	MS	29	867971	2781853	32.61	308405	2559	-	8	3	3	1	1	4	4	3
Sample_1337a_19	SAMN19882168	2019-03-05	horse	swab wound	Stratham	NH	43.0229	-70.9164	2019-03-05	MS	130	224680	2791119	32.77	40538	2591	-	133	6	66	46	2	7	50	18
Sample_1376B_18	SAMN19882169	2018-02-27	bird	conjunctive swab	Concord	NH	43.2081	-71.5376	2018-02-27	MS	65	290710	2901402	32.75	207360	2739	-	5	1	4	1	4	12	1	10
Sample_1466a_19	SAMN19882170	2019-03-05	horse	swab wound	Arundel	ME	43.4243	-70.5142	2019-03-05	MS	106	136232	2772754	32.85	60120	2572	-	133	6	66	46	2	7	50	18
Sample_1557A_20	SAMN19882171	2020-02-27	dog	nasal	Fryeburg	ME	44.0164	-70.9806	2020-02-27	MS	28	881178	2829878	32.72	379725	2652	-	8	3	3	1	1	4	4	3
Sample_1586A_18	SAMN19882172	2018-03-19	cow	milk	Acton	ME	43.5234	-70.9278	2018-03-19	MS	50	245618	2759505	32.7	126230	2563	-	2187	3	317	1	1	1	5	3
Sample_1590A_18	SAMN19882173	2018-03-26	dog	swab	N. Swanzey	NH	42.9025	-72.2649	2018-03-26	MS	24	745233	2743811	32.67	172687	2513	-	5	1	4	1	4	12	1	10
Sample_1783B_18	SAMN19882174	2018-03-19	dog	skin	Charlestown	NH	43.2386	-72.4245	2018-03-19	MR	57	520564	2770666	32.64	96120	2549	SCCmec-II	474	60	1	1	1	1	1	1
Sample_193A_20	SAMN19882175	2020-01-21	dog	skin	Chinchester	NH	43.2492	-71.3998	2020-01-21	MS	26	920152	2803521	32.69	301699	2606	-	1181	3	3	1	1	139	4	3
Sample_1985_2B_20	SAMN19882176	2020-03-10	dog	ear	Chinchester	NH	43.2492	-71.3998	2020-03-10	MR	36	579951	2831280	32.76	443383	2629	SCCmec-II	105	1	4	1	4	12	1	28
Sample_1991A_20	SAMN19882177	2020-03-10	cat	nasal	Deerfield	NH	43.1462	-71.2165	2020-03-10	MS	21	966207	2723353	32.71	421501	2508	-	5	1	4	1	4	12	1	10
Sample_2045A_18	SAMN19882178	2018-03-26	cow	milk	Durham	NH	43.134	-70.9264	2018-03-26	MS	63	290339	2732010	32.71	141759	2580	-	151	6	72	12	43	49	67	59
Sample_2098_18	SAMN19882179	2018-03-26	goat	milk	Deerfield	NH	43.1462	-71.2165	2018-03-26	MS	30	460578	2728212	32.72	156256	2501	-	188	3	1	1	8	1	1	1
Sample_2210B_18	SAMN19882180	2018-04-09	dog	wound	Salisbury	NH	43.3801	-71.717	2018-04-09	MR	40	325017	2810260	32.69	181873	2580	SCCmec-II	5	1	4	1	4	12	1	10
Sample_2217b_19	SAMN19882181	2019-03-27	dog	urine	Westminster	VT	43.0678	-72.4587	2019-03-27	MS	40	381767	2704755	32.74	156996	2473	-	5	1	4	1	4	12	1	10
Sample_2324a_19	SAMN19882182	2019-03-27	cat	swab ear	Revere	MA	42.4084	-71.012	2019-03-27	MS	35	331839	2740410	32.78	166364	2537	-	-	~1	4	1	4	12	1	10
Sample_2522A_19	SAMN19882183	2019-04-15	dog	swab wound	Lebanon	NH	43.6423	-72.2518	2019-04-15	MR	52	760662	2732262	32.66	186778	2480	SCCmec-IV	72	1	4	1	8	4	4	3
Sample_2601A_19	SAMN19882184	2019-04-16	dog	swab skin	Franklin	NH	43.4442	-71.6473	2019-04-16	MS	40	325012	2720848	32.74	175902	2491	-	5	1	4	1	4	12	1	10
Sample_2747G_19	SAMN19882185	2019-04-15	horse	swab nasal	Deerfield	NH	43.1462	-71.2165	2019-04-15	MS	43	340476	2806531	32.88	132956	2618	-	398	3	35	19	2	20	26	39
Sample_2757A_18	SAMN19882186	2018-04-17	cow	lung	Durham	NH	43.134	-70.9264	2018-04-17	MS	39	331371	2754188	32.71	168911	2545	-	2187	3	317	1	1	1	5	3
Sample_2805A_19	SAMN19882187	2019-04-15	dog	swab nasal	Bedford	NH	42.9463	-71.5132	2019-04-15	MS	32	419297	2783248	32.8	180398	2584	-	5	1	4	1	4	12	1	10
Sample_2949_1B_18	SAMN19882188	2018-05-02	cow	milk	Durham	NH	43.134	-70.9264	2018-05-02	MS	46	284843	2785159	32.69	128595	2596	-	2187	3	317	1	1	1	5	3
Sample_3113_3A_18	SAMN19882189	2018-05-03	cow	RF quarter	Durham	NH	43.134	-70.9264	2018-05-03	MS	42	337895	2783618	32.68	164525	2594	-	2187	3	317	1	1	1	5	3
Sample_3284A_19	SAMN19882190	2019-05-01	bird	swab wound	Moultonborough	NH	43.7551	-71.3965	2019-05-01	MS	73	490306	2886111	32.8	181451	2735	-	692	12	89	1	1	4	5	90
Sample_3410_4E_19	SAMN19882191	2019-05-09	horse	swab nasal	Chester	VT	43.2628	-72.5951	2019-05-09	MS	40	467589	2825199	32.86	201115	2632	-	398	3	35	19	2	20	26	39
Sample_3581A_18	SAMN19882192	2018-05-21	goat	wound	Salisbury	NH	43.3801	-71.717	2018-05-21	MS	45	464439	2809262	32.78	159745	2626	-	-	3	1	1	8	1	1	~1
Sample_3659B_19	SAMN19882193	2019-05-16	dog	swab wound	Portsmouth	NH	43.0718	-70.7626	2019-05-16	MR	43	690436	2796710	32.8	185741	2591	-	133	6	66	46	2	7	50	18
Sample_3669A_18	SAMN19882194	2018-05-22	cow	milk	Durham	NH	43.134	-70.9264	2018-05-22	MS	40	352406	2786643	32.67	159156	2595	-	2187	3	317	1	1	1	5	3
Sample_3684_A_19	SAMN19882195	2019-05-20	goat	milk	Acton	ME	43.5234	-70.9278	2019-05-20	MS	34	944640	2710774	32.76	279237	2485	-	133	6	66	46	2	7	50	18
Sample_3779B_18	SAMN19882196	2018-05-22	cow	RR quarter milk	Durham	NH	43.134	-70.9264	2018-05-22	MS	40	324214	2737150	32.67	196405	2528	-	2187	3	317	1	1	1	5	3
Sample_377A_20	SAMN19882197	2020-01-22	dog	nasal	Fryeburg	ME	44.0164	-70.9806	2020-01-22	MS	30	881177	2831522	32.72	379725	2653	-	8	3	3	1	1	4	4	3
Sample_4052C_18	SAMN19882198	2018-05-29	horse	nasal	Skowhegan	ME	44.765	-69.7194	2018-05-29	MR	35	520367	2743263	32.77	275017	2550	-	816	18	140	45	2	7	14	7
Sample_4121_E_19	SAMN19882199	2019-05-28	cat	swab skin	Somersworth	NH	43.2618	-70.8653	2019-05-28	MS	19	636032	2786426	32.72	388510	2567	-	6	12	4	1	4	12	1	3
Sample_4184_18	SAMN19882200	2018-06-08	bird	swab joint	Portsmouth	NH	43.0718	-70.7626	2018-06-08	MS	41	342405	2778616	32.7	150876	2572	-	5	1	4	1	4	12	1	10
Sample_4273A_19	SAMN19882201	2019-06-03	rabbit	swab ear	Revere	MA	42.4084	-71.012	2019-06-03	MS	22	486973	2725090	32.84	438673	2527	-	133	6	66	46	2	7	50	18
Sample_4433_2B_18	SAMN19882202	2018-06-12	bird	eye	Stratham	NH	43.0229	-70.9164	2018-06-12	MS	66	214353	2848891	32.83	135480	2678	-	398	3	35	19	2	20	26	39
Sample_4638c_18	SAMN19882203	2018-06-20	dog	swab wound	Revere	MA	42.4084	-71.012	2018-06-20	MR	34	258750	2731879	32.69	156432	2502	SCCmec-II	5	1	4	1	4	12	1	10
Sample_4640b_18	SAMN19882204	2018-06-20	cow	milk	Durham	NH	43.134	-70.9264	2018-06-20	MS	50	288415	2757599	32.71	142309	2557	-	2187	3	317	1	1	1	5	3
Sample_4719c_18	SAMN19882205	2018-06-20	horse	swab wound	Deerfield	NH	43.1462	-71.2165	2018-06-20	MS	56	517297	2802434	32.72	233666	2582	-	1	1	1	1	1	1	1	1
Sample_4744b_18	SAMN19882206	2018-06-20	cow	milk left quarter	Durham	NH	43.134	-70.9264	2018-06-20	MS	50	331368	2755368	32.72	136061	2553	-	2187	3	317	1	1	1	5	3
Sample_4967_B_19	SAMN19882207	2019-06-27	cow	swab lesion	Durham	NH	43.134	-70.9264	2019-06-27	MS	35	962464	2885575	32.77	597770	2692	-	1245	6	193	45	2	7	58	52
Sample_5191_4A_19	SAMN19882208	2019-07-08	cow	fecal	Manchester	NH	42.9956	-71.4548	2019-07-08	MS	23	489778	2728912	32.73	305692	2498	-	1776	12	4	1	4	12	1	194
Sample_5231a_18	SAMN19882209	2018-07-12	goat	swab abscess	Bradford	VT	43.9925	-72.129	2018-07-12	MS	69	442405	2824219	32.78	140222	2653	-	3763	404	66	46	2	7	50	18
Sample_5367b_18	SAMN19882210	2018-07-19	dog	swab nasal	Exeter	NH	42.9814	-70.9478	2018-07-19	MS	35	584443	2766618	32.77	385830	2596	-	45	10	14	8	6	10	3	2
Sample_5410a_18	SAMN19882211	2018-07-19	cow	milk	Acton	ME	43.5234	-70.9278	2018-07-19	MS	54	569326	2766397	32.84	144591	2555	-	398	3	35	19	2	20	26	39
Sample_5411e_18	SAMN19882212	2018-07-19	horse	swab wound	Palermo	ME	44.406	-69.4672	2018-07-19	MS	51	297955	2840599	32.78	116048	2672	-	30	2	2	2	2	6	3	2
Sample_5439_A_19	SAMN19882213	2019-07-17	cat	nasal swab	Revere	MA	42.4084	-71.012	2019-07-17	MS	42	248100	2791574	32.74	151134	2612	-	30	2	2	2	2	6	3	2
Sample_549A_18	SAMN19882214	2018-01-29	cat	right and left thighs	Salisbury	NH	43.3801	-71.717	2018-01-29	MS	39	335592	2755407	32.73	159816	2541	-	5	1	4	1	4	12	1	10
Sample_5539a_18	SAMN19882215	2018-07-19	cat	swab ear	Manchester	NH	42.9956	-71.4548	2018-07-19	MS	34	588496	2763338	32.76	218198	2552	-	105	1	4	1	4	12	1	28
Sample_5687_2A_19	SAMN19882216	2019-07-23	cow	milk	Salisbury	NH	43.3801	-71.717	2019-07-23	MS	23	712511	2696934	32.73	442831	2460	-	352	3	78	1	1	1	5	3
Sample_579A_18	SAMN19882217	2018-02-13	dog	draining tract	Lebanon	NH	43.6423	-72.2518	2018-02-13	MS	24	627615	2722553	32.74	313870	2491	-	1290	1	4	1	1	11	1	3
Sample_5886a_18	SAMN19882218	2018-08-08	dog	swab skin	Chichester	NH	43.2492	-71.3998	2018-08-08	MS	90	291501	2823246	32.68	128172	2599	-	6	12	4	1	4	12	1	3
Sample_5888b_18	SAMN19882219	2018-08-08	cat	swab abscess	Fisherville	NH	43.2802	-71.5991	2018-08-08	MS	66	304251	2735177	32.64	107221	2498	-	8	3	3	1	1	4	4	3
Sample_5969_2a_18	SAMN19882220	2018-08-08	cow	milk	Pembroke	NH	43.1814	-71.4418	2018-08-08	MS	37	348423	2733505	32.75	144505	2518	-	352	3	78	1	1	1	5	3
Sample_6020b_19	SAMN19882221	2019-08-01	cat	nailbed	Tamarack	NH	43.6178	-71.481	2019-08-01	MS	20	756783	2726471	32.79	755854	2533	-	188	3	1	1	8	1	1	1
Sample_6126a_19	SAMN19882222	2019-08-07	cow	milk	Dover	NH	43.1979	-70.8737	2019-08-07	MS	33	722043	2789935	32.68	390706	2594	-	2187	3	317	1	1	1	5	3
Sample_6152a_18	SAMN19882223	2018-08-16	goat	swab heart	Auburn	NH	43.0045	-71.3484	2018-08-16	MS	47	476615	2797343	32.79	220419	2631	-	3763	404	66	46	2	7	50	18
Sample_6168f_18	SAMN19882224	2018-08-16	dog	swab abscess	Hyde Park	VT	44.5925	-72.6148	2018-08-16	MS	35	299895	2758276	32.78	205107	2562	-	5	1	4	1	4	12	1	10
Sample_6214a_18	SAMN19882225	2018-08-16	goat	swab skin	Deerfield	NH	43.1462	-71.2165	2018-08-16	MS	44	291548	2841663	32.75	145846	2638	-	1	1	1	1	1	1	1	1
Sample_6530G_19	SAMN19882226	2019-08-26	bird	tissue	Montpelier	VT	44.2601	-72.5754	2019-08-26	MS	27	625293	2817221	32.73	268495	2640	-	5	1	4	1	4	12	1	10
Sample_662A_18	SAMN19882227	2018-02-13	horse	nasal	Deerfield	NH	43.1462	-71.2165	2018-02-13	MS	40	408563	2771416	32.75	128560	2583	-	1640	6	125	213	27	13	13	15
Sample_6696A_19	SAMN19882228	2019-08-28	rodent	wound	Bidderford	ME	43.4926	-70.4534	2019-08-28	MS	14	1308642	2745810	32.79	1029233	2564	-	256	10	14	8	6	10	37	2
Sample_6713_4a_18	SAMN19882229	2018-08-29	cow	milk rr quarter	Norwich	VT	43.7153	-72.3079	2018-08-29	MS	52	374513	2756653	32.72	226914	2618	-	151	6	72	12	43	49	67	59
Sample_6865H_19	SAMN19882230	2019-09-03	dog	wound	Revere	MA	42.4084	-71.012	2019-09-03	MS	26	452020	2742382	32.69	239326	2506	-	6	12	4	1	4	12	1	3
Sample_6986A_18	SAMN19882231	2018-09-05	cat	urine	Medford	MA	42.4184	-71.1062	2018-09-05	MS	53	496696	2753809	32.69	203512	2534	-	4441	527	1	1	8	1	1	1
Sample_698d_19	SAMN19882232	2019-01-30	horse	swab lymph node	Deerfield	NH	43.1462	-71.2165	2019-01-30	MS	82	240728	2780717	32.93	72178	2587	-	398	3	35	19	2	20	26	39
Sample_7085B_17	SAMN19882233	2017-09-12	cat	swab- ear	Augusta	ME	44.3106	-69.7795	2017-09-12	MS	28	529751	2727545	32.72	286144	2514	-	-	3	~1	1	~8	1	1	1
Sample_7243_1a_18	SAMN19882234	2018-09-13	cow	milk LR quarter	Salisbury	NH	43.3801	-71.717	2018-09-13	MS	45	337929	2717118	32.77	256730	2486	-	133	6	66	46	2	7	50	18
Sample_7336_5a_19	SAMN19882235	2019-09-18	cow	milk	Pembroke	NH	43.1814	-71.4418	2019-09-18	MS	27	705109	2779576	32.77	186568	2586	-	352	3	78	1	1	1	5	3
Sample_7337B_17	SAMN19882236	2017-09-13	cat	swab- skin	N. Swanzey	NH	42.9025	-72.2649	2017-09-13	MS	61	222974	2847176	32.72	105845	2687	-	30	2	2	2	2	6	3	2
Sample_7370_2a_19	SAMN19882237	2019-09-18	bird	liver	Durham	NH	43.134	-70.9264	2019-09-18	MS	32	705406	2835018	32.72	268491	2652	-	5	1	4	1	4	12	1	10
Sample_7415_2A_19	SAMN19882238	2019-09-23	cow	milk	Durham	NH	43.134	-70.9264	2019-09-23	MS	24	834768	2700812	32.68	288611	2547	-	151	6	72	12	43	49	67	59
Sample_7493_4B_18	SAMN19882239	2018-10-02	rodent	tissue	Henniker	NH	43.1798	-71.8223	2018-10-02	MS	38	463892	2754908	32.78	148873	2536	-	5693	667	4	1	4	12	1	10
Sample_7520b_18	SAMN19882240	2018-09-26	horse	fluid draining tract	Deerfield	NH	43.1462	-71.2165	2018-09-26	MS	72	477893	2875281	32.75	191294	2673	-	1	1	1	1	1	1	1	1
Sample_7536_3B_19	SAMN19882241	2019-09-25	cow	milk	Amesbury	MA	42.8584	-70.93	2019-09-25	MS	28	703722	2773994	32.78	311243	2587	-	352	3	78	1	1	1	5	3
Sample_7657c_18	SAMN19882242	2018-10-02	cat	swab nasal	Amesbury	MA	42.8584	-70.93	2018-10-02	MS	30	471547	2714386	32.69	446366	2486	-	72	1	4	1	8	4	4	3
Sample_7771C_17	SAMN19882243	2017-10-25	cat	swab- oral	Somersworth	NH	43.2618	-70.8653	2017-10-25	MS	48	377798	2746668	32.71	124303	2560	-	97	3	1	1	1	1	5	3
Sample_7791A_19	SAMN19882244	2019-10-01	dog	swab	Bristol	NH	43.5911	-71.7367	2019-10-01	MS	39	338673	2764450	32.72	174964	2577	-	-	2	2	~2	2	6	3	2
Sample_7847C_17	SAMN19882245	2017-10-25	dog	swab- ear	Salisbury	NH	43.3801	-71.717	2017-10-25	MS	56	317231	2680650	32.73	111708	2429	-	59	19	23	15	2	19	20	15
Sample_7852C_18	SAMN19882246	2018-10-12	cow	milk	Durham	NH	43.134	-70.9264	2018-10-12	MS	38	286530	2716667	32.74	147885	2512	-	2187	3	317	1	1	1	5	3
Sample_7856_33A_18	SAMN19882247	2018-10-12	cow	milk RF quarter	Norwich	VT	43.7153	-72.3079	2018-10-12	MS	39	334958	2738091	32.73	161836	2605	-	151	6	72	12	43	49	67	59
Sample_7967_3C_18	SAMN19882248	2018-10-12	cow	milk	Durham	NH	43.134	-70.9264	2018-10-12	MS	41	380103	2720721	32.74	142186	2513	-	2187	3	317	1	1	1	5	3
Sample_8026A_19	SAMN19882249	2019-10-10	rodent	nasal	Winchester	NH	42.7734	-72.3831	2019-10-10	MS	41	465240	2796823	32.79	270576	2617	-	188	3	1	1	8	1	1	1
Sample_8101a_18	SAMN19882250	2018-10-17	dog	swab wound	S. Burlington	VT	44.467	-73.171	2018-10-17	MS	35	520589	2738816	32.68	172190	2515	-	188	3	1	1	8	1	1	1
Sample_8114a_18	SAMN19882251	2018-10-17	cat	swab skin	Burlington	VT	44.4759	-73.2121	2018-10-17	MR	35	783217	2824286	32.71	133473	2616	SCCmec-III	1	1	1	1	1	1	1	1
Sample_8475a_18	SAMN19882252	2018-10-30	cow	milk	Durham	NH	43.134	-70.9264	2018-10-30	MS	42	315802	2750842	32.72	147844	2551	-	2187	3	317	1	1	1	5	3
Sample_8518A_19	SAMN19882253	2019-10-29	cat	ear	Bidderford	ME	43.4926	-70.4534	2019-10-29	MS	21	658279	2714538	32.71	315148	2492	-	15	13	13	1	1	12	11	13
Sample_8557_1a_18	SAMN19882254	2018-10-30	cow	milk LF quarter	Durham	NH	43.134	-70.9264	2018-10-30	MS	47	245617	2790839	32.68	143468	2599	-	2187	3	317	1	1	1	5	3
Sample_8581A_19	SAMN19882255	2019-10-29	cat	wound	Hyde Park	VT	44.5925	-72.6148	2019-10-29	MS	13	1277090	2793769	32.66	978186	2608	-	25	4	1	4	1	5	5	4
Sample_8711A_19	SAMN19882256	2019-11-07	dog	wound	Bedford	NH	42.9463	-71.5132	2019-11-07	MS	61	251580	2807552	32.71	153232	2632	-	30	2	2	2	2	6	3	2
Sample_8947A_17	SAMN19882257	2017-11-08	cow	milk LR quarter	Durham	NH	43.134	-70.9264	2017-11-08	MS	42	613850	2706145	32.66	193998	2562	-	151	6	72	12	43	49	67	59
Sample_9198A_18	SAMN19882258	2018-12-05	dog	swab swelling	Hyde Park	VT	44.5925	-72.6148	2018-12-05	MS	33	433118	2747852	32.75	171294	2536	-	5	1	4	1	4	12	1	10
Sample_9218_4D_19	SAMN19882259	2019-12-03	deer	tissue	Westborough	MA	42.2695	-71.6161	2019-12-03	MS	43	641856	2818979	32.79	255200	2630	-	-	3	1	1	1	~1	5	3
Sample_9273B_19	SAMN19882260	2019-11-20	bird	wound	W. Nottingham	NH	43.1145	-71.0998	2019-11-20	MS	46	399362	2834246	32.77	247934	2660	-	692	12	89	1	1	4	5	90
Sample_9308AN7_18	SAMN19882261	2018-12-05	horse	swab nasal	No. Berwick	ME	43.3037	-70.7334	2018-12-05	MS	43	450259	2741515	32.8	166064	2530	-	133	6	66	46	2	7	50	18
Sample_9361_1a_18	SAMN19882262	no date	cow	milk	Norwich	VT	43.7153	-72.3079	2019-02-14	MS	38	299506	2739568	32.73	151704	2601	-	151	6	72	12	43	49	67	59
Sample_9419A_17	SAMN19882263	2017-11-27	goat	swab nasal	Hyde Park	VT	44.5925	-72.6148	2017-11-27	MS	37	569328	2735301	32.84	166542	2514	-	398	3	35	19	2	20	26	39
Sample_9470A_17	SAMN19882264	2017-12-07	cow	milk	New Boston	NH	42.9762	-71.694	2017-12-07	MS	77	317865	2812463	32.79	150461	2617	-	2187	3	317	1	1	1	5	3
Sample_9471A_17	SAMN19882265	2017-12-07	cow	milk	New Boston	NH	42.9762	-71.694	2017-12-07	MS	29	516690	2776057	32.69	260140	2587	-	2187	3	317	1	1	1	5	3
Sample_9473E_17	SAMN19882266	2017-12-07	cat	swab wound	Bedford	NH	42.9463	-71.5132	2017-12-07	MS	31	486210	2690785	32.69	272482	2450	-	72	1	4	1	8	4	4	3
Sample_9478a_18	SAMN19882267	2018-12-05	cat	swab pharynx	Durham	NH	43.134	-70.9264	2018-12-05	MS	37	518718	2756281	32.78	244108	2527	-	5693	667	4	1	4	12	1	10
Sample_9480a_18	SAMN19882268	2018-12-05	cow	milk	Durham	NH	43.134	-70.9264	2018-12-05	MS	50	274114	2774325	32.7	128721	2573	-	2187	3	317	1	1	1	5	3
Sample_9521A_17	SAMN19882269	2017-12-07	cat	swab	Burlington	VT	44.4759	-73.2121	2017-12-07	MS	54	288546	2805137	32.69	144090	2607	-	30	2	2	2	2	6	3	2
Sample_9529A_19	SAMN19882270	2019-12-03	cat	nasal	Revere	MA	42.4084	-71.012	2019-12-03	MS	27	611616	2730041	32.69	252191	2515	-	15	13	13	1	1	12	11	13
Sample_9530C_19	SAMN19882271	2019-12-05	cat	ear	Hyde Park	VT	44.5925	-72.6148	2019-12-05	MS	17	1020651	2730600	32.8	263307	2521	-	5	1	4	1	4	12	1	10
Sample_9580d_18	SAMN19882272	2019-12-14	dog	swab wound	Chichester	NH	43.2492	-71.3998	2019-12-14	MS	107	334008	2834086	32.67	120798	2662	-	30	2	2	2	2	6	3	2
Sample_9623A_17	SAMN19882273	2017-12-07	cat	swab skin	So. Berwick	ME	43.2345	-70.8095	2017-12-07	MS	40	335264	2708843	32.74	117765	2500	-	97	3	1	1	1	1	5	3
Sample_962A_20	SAMN19882274	2020-02-06	dog	nasal	Sunapee	NH	43.3876	-72.0879	2020-02-06	MS	50	320591	2821354	32.71	171139	2639	-	30	2	2	2	2	6	3	2
													No. of contigs	Largest contig	Total length	GC content	N50
												Mean:	42.3421	494756	2.77089e+06	32.7346	230289
												Median:	39.5	462235	2763894	32.73	180924
												Min:	13	136232	2680650	32.61	40538
												Max:	130	1308642	2901402	32.93	1029233

## Sheet: Table S2
Table S2. Pan-genome consisting of core and accessory genes of the 114 S. aureus isolates inferred using Roary
Gene	Non-unique Gene name	Annotation	No. isolates	Minimum gene length	Maximum gene length	Average gene length
argB		Acetylglutamate kinase	114	560	770	763		Core genes
group_1036		hypothetical protein	114	338	356	355		Soft core genes
suhB		Inositol-1-monophosphatase	114	767	827	826		Shell genes
group_1050		hypothetical protein	114	521	530	529		Cloud genes
isdG_1		Heme oxygenase (staphylobilin-producing)	114	443	443	443
group_1056		hypothetical protein	114	452	497	496
group_1063		hypothetical protein	114	365	365	365
group_1064		hypothetical protein	114	431	440	439
iolS		Aldo-keto reductase IolS	114	602	938	934
group_1078		hypothetical protein	114	1577	1583	1581
mccA		O-acetylserine dependent cystathionine beta-synthase	114	905	956	911
group_1152		hypothetical protein	114	770	770	770
crcB_2		Putative fluoride ion transporter CrcB	114	353	353	353
group_1155		hypothetical protein	114	314	314	314
group_1156		Sulfurtransferase	114	287	311	310
acuA		Acetoin utilization protein AcuA	114	632	632	632
comGA		ComG operon protein 1	114	551	974	969
group_1171		hypothetical protein	114	506	506	506
scpB		Segregation and condensation protein B	114	311	542	529
aroA_1		3-phosphoshikimate 1-carboxyvinyltransferase	114	236	1298	1288
group_1177		hypothetical protein	114	1019	1340	1333
dapA		4-hydroxy-tetrahydrodipicolinate synthase	114	875	887	886
rnhB		Ribonuclease HII	114	350	767	763
group_1196		Lactonase drp35	114	974	974	974
group_1197		hypothetical protein	114	488	956	951
group_1199		hypothetical protein	114	464	464	464
wecA		hypothetical protein	114	626	692	691
group_1209		putative oxidoreductase	114	1070	1235	1200
group_1210		hypothetical protein	114	239	284	283
metN		Methionine import ATP-binding protein MetN	114	887	1025	1017
treP_2		PTS system trehalose-specific EIIBC component	114	755	1427	1420
group_1232		hypothetical protein	114	461	467	466
group_1235		hypothetical protein	114	383	383	383
paiA		Spermidine/spermine N(1)-acetyltransferase	114	515	515	515
ureC		Urease subunit alpha	114	347	2120	1695
group_1251		Acetyltransferase	114	239	434	430
yfmC_1		Fe(3+)-citrate-binding protein YfmC	114	650	959	936
group_1259		hypothetical protein	114	251	251	251
group_1262		hypothetical protein	114	473	515	514
tetA		Tetracycline resistance protein, class B	114	1166	1166	1166
group_1271		hypothetical protein	114	212	284	282
crtM		4,4'-diapophytoene synthase	114	863	863	863
group_1282		Putative acetyltransferase	114	581	599	598
yjdJ		putative protein YjdJ	114	284	284	284
mrpA		Na(+)/H(+) antiporter subunit A	114	788	2402	2387
yeeD		Putative sulfur carrier protein YeeD	114	215	224	223
isdA		Iron-regulated surface determinant protein A	114	1052	1064	1054
sigB		RNA polymerase sigma-B factor	114	281	770	762
ybiV		Sugar phosphatase YbiV	114	800	803	800
group_1321		hypothetical protein	114	3824	3830	3824
glpQ_1		hypothetical protein	114	767	929	925
leuC		3-isopropylmalate dehydratase large subunit	114	128	1373	1340
yfcA		putative membrane transporter protein YfcA	114	752	791	770
accB_2		Biotin carboxyl carrier protein of acetyl-CoA carboxylase	114	449	449	449
trmK		tRNA (adenine(22)-N(1))-methyltransferase	114	677	677	677
acr1		putative oxidoreductase	114	734	755	754
cca		CCA-adding enzyme	114	1202	1202	1202
lysC		Aspartokinase	114	155	1205	1191
group_1436		hypothetical protein	114	161	293	289
group_1439		hypothetical protein	114	200	227	200
group_1446		hypothetical protein	114	395	512	510
plc		1-phosphatidylinositol phosphodiesterase	114	986	986	986
rhaS_2		HTH-type transcriptional activator RhaS	114	2237	2237	2237
sbnC		Staphyloferrin B synthase	114	1754	1754	1754
isdI		Heme oxygenase (staphylobilin-producing) 2	114	218	716	330
gsiC_1		hypothetical protein	114	908	1433	1425
group_1469		putative protein	114	719	968	964
scn_1		Staphylococcal complement inhibitor	114	344	344	344
tarJ'		Ribulose-5-phosphate reductase 2	114	629	1025	1017
scdA		Iron-sulfur cluster repair protein ScdA	114	674	674	674
group_1495		hypothetical protein	114	203	203	203
mscS		Small-conductance mechanosensitive channel	114	881	881	881
group_1508		hypothetical protein	114	281	281	281
cpdA_1		3',5'-cyclic adenosine monophosphate phosphodiesterase CpdA	114	689	806	803
group_1515		putative lipoprotein	114	614	629	625
gph_3		Phosphorylated carbohydrates phosphatase	114	395	635	617
group_1524		hypothetical protein	114	665	737	736
aldC_2		Alpha-acetolactate decarboxylase	114	704	704	704
yfmC_2		Fe(3+)-citrate-binding protein YfmC	114	266	983	976
purC		Phosphoribosylaminoimidazole-succinocarboxamide synthase	114	704	1832	793
menH		2-succinyl-6-hydroxy-2,4-cyclohexadiene-1-carboxylate synthase	114	803	803	803
group_1552	map_1	Protein map	114	356	434	433
group_1554		hypothetical protein	114	284	464	454
yclN		Petrobactin import system permease protein YclN	114	536	1013	1000
group_1559		hypothetical protein	114	416	416	416
group_1564		hypothetical protein	114	179	275	274
group_1565		hypothetical protein	114	296	296	296
crtQ		4,4'-diaponeurosporenoate glycosyltransferase	114	878	1127	1116
yicL		putative inner membrane transporter YicL	114	503	962	941
pitA		L-methionine sulfoximine/L-methionine sulfone acetyltransferase	114	491	491	491
mhqR		HTH-type transcriptional regulator MhqR	114	434	524	434
group_1583		hypothetical protein	114	290	380	378
group_1587		hypothetical protein	114	605	1190	1107
dapE		putative succinyl-diaminopimelate desuccinylase	114	1223	1223	1223
agrA		Accessory gene regulator protein A	114	449	779	712
group_1610		hypothetical protein	114	290	290	290
group_1617		hypothetical protein	114	212	212	212
yabJ		2-iminobutanoate/2-iminopropanoate deaminase	114	380	380	380
kdpD		Sensor protein KdpD	114	845	2657	2630
group_1633		hypothetical protein	114	275	278	277
nfrA		NADPH-dependent oxidoreductase	114	467	806	764
group_1795		hypothetical protein	114	1223	1223	1223
rsmH_1		hypothetical protein	114	434	563	561
group_1810		hypothetical protein	114	1130	1130	1130
msrC		Free methionine-R-sulfoxide reductase	114	464	464	464
thiI		putative tRNA sulfurtransferase	114	1223	1223	1223
dnaE		DNA polymerase III subunit alpha	114	3197	3197	3197
group_1814		hypothetical protein	114	611	929	926
comC		Type 4 prepilin-like proteins leader peptide-processing enzyme	114	602	707	701
group_1819		hypothetical protein	114	269	269	269
group_1822		hypothetical protein	114	218	218	218
group_1823		hypothetical protein	114	371	371	371
malR		HTH-type transcriptional regulator MalR	114	1019	1019	1019
group_1825		hypothetical protein	114	587	629	591
group_1826		hypothetical protein	114	350	401	376
group_1827		hypothetical protein	114	320	332	331
ypcP		5'-3' exonuclease	114	452	878	872
group_1832		hypothetical protein	114	251	251	251
group_1833		hypothetical protein	114	437	446	437
yccX		Acylphosphatase	114	269	269	269
sbcD		Nuclease SbcCD subunit D	114	992	1121	1119
group_1843		hypothetical protein	114	812	863	861
group_1846		hypothetical protein	114	197	197	197
group_1855		hypothetical protein	114	275	359	358
group_1857		hypothetical protein	114	500	500	500
icaA		Poly-beta-1,6-N-acetyl-D-glucosamine synthase	114	887	1277	1235
group_1860		hypothetical protein	114	515	515	515
yycI		Two-component system WalR/WalK regulatory protein YycI	114	788	788	788
ywqD_2		Tyrosine-protein kinase YwqD	114	368	686	683
wbjC		UDP-2-acetamido-2,6-beta-L-arabino-hexul-4-ose reductase	114	1109	1109	1109
nrtD		Nitrate import ATP-binding protein NrtD	114	740	740	740
group_1885		hypothetical protein	114	554	587	579
carA_2		Caffeate CoA-transferase	114	1262	1562	1559
group_1888		hypothetical protein	114	1142	1229	1228
degA		HTH-type transcriptional regulator DegA	114	998	1034	999
group_1902		hypothetical protein	114	824	1067	1004
mepA		Multidrug export protein MepA	114	725	1355	1349
group_1912		hypothetical protein	114	164	191	190
group_1915		hypothetical protein	114	407	440	411
group_1916		hypothetical protein	114	194	194	194
ndhB		NAD(P)H-quinone oxidoreductase subunit 2, chloroplastic	114	500	1484	1475
group_1928		hypothetical protein	114	386	386	386
bioF		8-amino-7-oxononanoate synthase/2-amino-3-ketobutyrate coenzyme A ligase	114	1112	1115	1114
bioW		6-carboxyhexanoate--CoA ligase	114	692	692	692
hlgB		Gamma-hemolysin component B	114	710	977	963
group_1940		hypothetical protein	114	401	467	462
lyrA		Lysostaphin resistance protein A	114	1256	1259	1258
ybbH_1		putative HTH-type transcriptional regulator YbbH	114	299	872	863
group_1949		Putative formate dehydrogenase	114	1049	3038	2988
group_1950		hypothetical protein	114	473	473	473
group_1951		Urea transporter	114	335	938	901
moaB		Molybdenum cofactor biosynthesis protein B	114	185	506	503
group_1957		hypothetical protein	114	515	764	752
adhR		HTH-type transcriptional regulator AdhR	114	266	416	408
ydjM		Inner membrane protein YdjM	114	515	515	515
group_1978		hypothetical protein	114	134	134	134
fmtA		Teichoic acid D-alanine hydrolase	114	1193	1193	1193
sspB		Staphopain B	114	590	1181	1175
group_1983		hypothetical protein	114	551	551	551
group_1984		hypothetical protein	114	215	290	215
group_1985		hypothetical protein	114	116	116	116
group_1986		hypothetical protein	114	758	758	758
yjbK		Putative triphosphatase YjbK	114	593	593	593
group_1990		hypothetical protein	114	389	389	389
ghrB_1		Glyoxylate/hydroxypyruvate reductase B	114	689	959	954
group_1993		hypothetical protein	114	257	266	265
sarX		HTH-type transcriptional regulator SarX	114	350	425	423
group_1995		hypothetical protein	114	299	299	299
yciC_1		Putative metal chaperone YciC	114	875	926	925
nagA		N-acetylglucosamine-6-phosphate deacetylase	114	1181	1181	1181
group_2001		hypothetical protein	114	608	608	608
nrdF		Ribonucleoside-diphosphate reductase subunit beta	114	392	971	961
group_2011		Epimerase family protein	114	869	902	882
est_1		Carboxylesterase	114	740	740	740
group_2016		hypothetical protein	114	410	569	567
aroD		3-dehydroquinate dehydratase	114	716	716	716
ydbP		Thioredoxin-like protein YdbP	114	173	320	318
group_2019		hypothetical protein	114	296	326	296
group_2020		hypothetical protein	114	656	848	846
group_2024		hypothetical protein	114	890	890	890
group_2025		putative hydrolase	114	779	830	828
dgk		Deoxyguanosine kinase	114	233	617	612
yhfS		Putative acetyl-CoA C-acetyltransferase YhfS	114	584	1139	1134
hisC_3		Histidinol-phosphate aminotransferase	114	182	1286	1276
btuD_4		Vitamin B12 import ATP-binding protein BtuD	114	770	896	894
vraS		Sensor protein VraS	114	542	1043	1035
queE_2		hypothetical protein	114	1145	1151	1149
leuD		3-isopropylmalate dehydratase small subunit	114	239	581	569
group_2063		hypothetical protein	114	227	227	227
bshC		Putative cysteine ligase BshC	114	1139	1613	1608
group_2069		hypothetical protein	114	401	401	401
group_2070		hypothetical protein	114	419	872	750
dhaK		PTS-dependent dihydroxyacetone kinase, dihydroxyacetone-binding subunit DhaK	114	968	968	968
dhaM		PTS-dependent dihydroxyacetone kinase, phosphotransferase subunit DhaM	114	362	416	363
group_2074		hypothetical protein	114	428	428	428
group_2083		Protein SprT-like protein	114	431	455	454
group_2084		hypothetical protein	114	494	494	494
thiM		Hydroxyethylthiazole kinase	114	551	800	789
group_2121		putative oxidoreductase	114	833	1148	1125
ydfJ		Membrane protein YdfJ	114	2174	2492	2486
group_2193		hypothetical protein	114	1394	1781	1754
group_2214		hypothetical protein	114	1190	1529	1518
group_2227		putative response regulatory protein	114	599	770	747
yfmJ		Putative NADP-dependent oxidoreductase YfmJ	114	1001	1007	1004
group_225		hypothetical protein	114	164	2096	490
group_2287		hypothetical protein	114	494	557	555
crcB_1		Putative fluoride ion transporter CrcB	114	365	365	365
ribH		6,7-dimethyl-8-ribityllumazine synthase	114	458	464	463
rsuA		Ribosomal small subunit pseudouridine synthase A	114	695	695	695
group_2299		hypothetical protein	114	596	638	599
group_2303		hypothetical protein	114	446	446	446
group_2306		hypothetical protein	114	554	686	672
group_2307		hypothetical protein	114	284	284	284
yhbY		RNA-binding protein	114	290	290	290
nadD		putative nicotinate-nucleotide adenylyltransferase	114	569	569	569
hemW		Heme chaperone HemW	114	1124	1157	1156
rpmG2_1		50S ribosomal protein L33 2	114	149	149	149
nusB		Transcription antitermination protein NusB	114	368	398	388
group_2317		hypothetical protein	114	392	980	974
group_2319		hypothetical protein	114	410	572	570
aroC		Chorismate synthase	114	1166	1166	1166
steT		Serine/threonine exchanger SteT	114	179	1322	1301
group_2331		TelA-like protein	114	623	1505	1117
trpE		Anthranilate synthase component 1	114	1007	1406	1402
group_2341		hypothetical protein	114	1091	1091	1091
glcT		GlcA/glcB genes antiterminator	114	482	851	847
rpmG2_2		50S ribosomal protein L33 2	114	149	149	149
cls_1		Cardiolipin synthase	114	1481	1517	1498
glnA		Glutamine synthetase	114	881	1340	1335
hfq		RNA-binding protein Hfq	114	233	233	233
miaA		tRNA dimethylallyltransferase	114	374	935	930
phaB		Acetoacetyl-CoA reductase	114	704	704	704
gamR		hypothetical protein	114	512	713	711
citN		Citrate transporter	114	1367	1370	1369
graS_1		Sensor histidine kinase GraS	114	887	941	887
group_2370		putative protein.1	114	104	104	104
argR_2		Arginine repressor	114	449	449	449
hisH		Imidazole glycerol phosphate synthase subunit HisH	114	578	578	578
hisG		ATP phosphoribosyltransferase	114	509	614	612
group_2379		hypothetical protein	114	1124	1124	1124
group_2383		hypothetical protein	114	395	452	395
rsmG		Ribosomal RNA small subunit methyltransferase G	114	512	719	717
sarS		HTH-type transcriptional regulator SarS	114	563	752	749
sbnD		Staphyloferrin B transporter	114	1172	1256	1175
sbnE		L-2,3-diaminopropanoate--citrate ligase	114	1736	1736	1736
sbnF		2-[(L-alanin-3-ylcarbamoyl)methyl]-3-(2-aminoethylcarbamoyl)-2-hydroxypropanoate synthase	114	1685	1778	1777
wbgU		UDP-N-acetylglucosamine 4-epimerase	114	971	992	971
group_2399		hypothetical protein	114	1058	1205	1203
yagU		Inner membrane protein YagU	114	494	494	494
hmp		Flavohemoprotein	114	1145	1145	1145
group_2410		D-arabitol-phosphate dehydrogenase	114	161	1055	1045
group_2411		hypothetical protein	114	146	146	146
ybbH_3		putative HTH-type transcriptional regulator YbbH	114	383	800	794
group_2420		Glycine cleavage system H-like protein	114	281	332	331
efeM		putative iron uptake system component EfeM	114	818	854	851
efeN		putative deferrochelatase/peroxidase EfeN	114	692	1229	1200
group_2424		putative acetyl-CoA acyltransferase	114	1181	1181	1181
group_2425		Isatin hydrolase	114	341	752	748
gpmA_2		2,3-bisphosphoglycerate-dependent phosphoglycerate mutase	114	581	581	581
yciC_2		Putative metal chaperone YciC	114	1202	1202	1202
est_2		Carboxylesterase	114	734	734	734
hdfR_2		HTH-type transcriptional regulator HdfR	114	635	884	881
cntK		Histidine racemase	114	821	821	821
cntC		Metal-staphylopine import system permease protein CntC	114	863	869	868
cntD		Metal-staphylopine import system ATP-binding protein CntD	114	815	815	815
cntF		Metal-staphylopine import system ATP-binding protein CntF	114	749	749	749
tcyC_1		L-cystine import ATP-binding protein TcyC	114	731	731	731
group_2462		hypothetical protein	114	968	2105	2089
group_2463		putative HTH-type transcriptional regulator	114	443	443	443
yiiM		Protein YiiM	114	653	653	653
glvR		HTH-type transcriptional regulator GlvR	114	662	770	763
malP		PTS system maltose-specific EIICB component	114	1064	1604	1599
group_2472		hypothetical protein	114	155	422	419
group_2473		hypothetical protein	114	266	326	325
ydbM		Putative acyl-CoA dehydrogenase YdbM	114	1154	1172	1155
modA		Molybdate-binding protein ModA	114	776	782	780
mobB		hypothetical protein	114	485	485	485
mobA		putative molybdenum cofactor guanylyltransferase	114	599	599	599
group_2478		hypothetical protein	114	317	317	317
alsS		Acetolactate synthase	114	245	1664	1651
lacC_2		Tagatose-6-phosphate kinase	114	932	932	932
group_2482		hypothetical protein	114	869	869	869
group_2483		hypothetical protein	114	230	239	238
group_2486		hypothetical protein	114	683	686	685
tmcAL		tRNA(Met) cytidine acetate ligase	114	1139	1139	1139
group_2492		hypothetical protein	114	191	191	191
group_2493		hypothetical protein	114	410	539	537
group_2495		hypothetical protein	114	626	641	626
ecfT_1		Energy-coupling factor transporter transmembrane protein EcfT	114	341	839	802
purD		Phosphoribosylamine--glycine ligase	114	1247	1247	1247
purN		Phosphoribosylglycinamide formyltransferase	114	566	566	566
group_2499	atl_1	Bifunctional autolysin	114	3746	3818	3765
slyA_1		Transcriptional regulator SlyA	114	215	419	407
group_2502		hypothetical protein	114	461	602	599
oppF_2		Oligopeptide transport ATP-binding protein OppF	114	941	941	941
group_2507		hypothetical protein	114	1154	1154	1154
setC		Sugar efflux transporter C	114	1214	1292	1255
ydhF		Oxidoreductase YdhF	114	848	908	906
dkgA		putative oxidoreductase/MSMEI_2347	114	800	839	838
saeR		Response regulator SaeR	114	206	686	677
pxpB_2		5-oxoprolinase subunit B	114	539	710	707
ettA		Energy-dependent translational throttle protein EttA	114	1391	1877	1872
yclP		Petrobactin import ATP-binding protein YclP	114	761	761	761
group_2527		hypothetical protein	114	674	674	674
dapH_3		2,3,4,5-tetrahydropyridine-2,6-dicarboxylate N-acetyltransferase	114	281	485	472
group_2530		hypothetical protein	114	134	494	487
group_2531		hypothetical protein	114	200	314	305
group_2532		2-dehydropantoate 2-reductase	114	860	860	860
group_2534		hypothetical protein	114	449	449	449
group_2535		putative ketoamine kinase	114	866	866	866
cpnA		Cyclopentanol dehydrogenase	114	632	704	700
copZ		Copper chaperone CopZ	114	206	206	206
mvaA		3-hydroxy-3-methylglutaryl-coenzyme A reductase	114	1277	1280	1279
group_2541		hypothetical protein	114	371	431	430
group_2542		hypothetical protein	114	344	356	347
srtA		Sortase A	114	407	620	618
fbp		Fructose-1,6-bisphosphatase class 3	114	1760	1964	1962
mcsA		Protein-arginine kinase activator protein	114	293	566	562
mrnC		Mini-ribonuclease 3	114	404	404	404
azo1		FMN-dependent NADPH-azoreductase	114	356	566	564
hxlB		3-hexulose-6-phosphate isomerase	114	401	548	538
btuF		Vitamin B12-binding protein	114	752	887	884
fecD_1		putative ABC transporter permease protein	114	587	986	979
pip		Proline iminopeptidase	114	404	788	764
group_2564		hypothetical protein	114	209	209	209
csoR		hypothetical protein	114	293	293	293
thiD		Hydroxymethylpyrimidine/phosphomethylpyrimidine kinase	114	830	830	830
tenA		Aminopyrimidine aminohydrolase	114	689	689	689
tdk		Thymidine kinase	114	599	740	600
group_2573		hypothetical protein	114	350	740	733
group_2579		hypothetical protein	114	293	641	528
group_2580		hypothetical protein	114	737	986	983
group_2582		hypothetical protein	114	941	1217	1213
group_2583		hypothetical protein	114	200	206	205
group_2584		hypothetical protein	114	836	836	836
group_2598		hypothetical protein	114	1079	1079	1079
divIB		Cell division protein DivIB	114	1319	1319	1319
yabA		Initiation-control protein YabA	114	347	347	347
spoVG		Putative septation protein SpoVG	114	254	302	301
group_2602		hypothetical protein	114	1193	1193	1193
folK		2-amino-4-hydroxy-6-hydroxymethyldihydropteridine pyrophosphokinase	114	476	476	476
dhaL		PTS-dependent dihydroxyacetone kinase, ADP-binding subunit DhaL	114	584	584	584
group_2610		hypothetical protein	114	407	506	504
yhgF		Protein YhgF	114	1826	2138	2133
kdpA		Potassium-transporting ATPase potassium-binding subunit	114	1553	1676	1674
cntM		Staphylopine synthase	114	1289	1304	1301
rnr		Ribonuclease R	114	497	2372	2355
group_2640		hypothetical protein	114	320	323	320
manP		PTS system mannose-specific EIIBCA component	114	1931	1973	1950
odhB		Dihydrolipoyllysine-residue succinyltransferase component of 2-oxoglutarate dehydrogenase complex	114	683	1271	1262
group_271		hypothetical protein	114	449	1298	1214
group_2721		hypothetical protein	114	485	509	498
fhs		Formate--tetrahydrofolate ligase	114	1664	1745	1680
rpoE		putative DNA-directed RNA polymerase subunit delta	114	512	536	529
mscL		Large-conductance mechanosensitive channel	114	245	368	361
dinG		3'-5' exonuclease DinG	114	1916	2717	2683
hflX		GTPase HflX	114	1238	1259	1239
group_2862		Zinc-type alcohol dehydrogenase-like protein	114	1001	1019	1006
group_2866		hypothetical protein	114	1013	1049	1013
azoR		FMN-dependent NADH-azoreductase	114	155	635	621
group_2899		hypothetical protein	114	434	437	434
group_2907		hypothetical protein	114	152	161	152
liaS		hypothetical protein	114	530	1112	1106
hemY		Protoporphyrinogen oxidase	114	1400	1400	1400
ydeN		Putative hydrolase YdeN	114	554	554	554
ytkD		Putative 8-oxo-dGTP diphosphatase YtkD	114	395	479	478
group_2914		hypothetical protein	114	242	908	902
group_2915		hypothetical protein	114	302	302	302
atl_3		Bifunctional autolysin	114	593	854	849
ribD		Riboflavin biosynthesis protein RibD	114	1031	1043	1038
ribE		Riboflavin synthase	114	632	632	632
mdtH		Multidrug resistance protein MdtH	114	1142	1181	1180
pepA_2		Glutamyl aminopeptidase	114	881	1076	1074
tyrS		Tyrosine--tRNA ligase	114	1262	1262	1262
glpQ_2		Glycerophosphodiester phosphodiesterase	114	743	743	743
tpx		Thiol peroxidase	114	494	494	494
mutM		Formamidopyrimidine-DNA glycosylase	114	278	872	866
lysP_2		Lysine-specific permease	114	1493	1493	1493
tig		Trigger factor	114	1199	1301	1300
mreC		Cell shape-determining protein MreC	114	713	842	840
group_2929		hypothetical protein	114	512	530	529
apt		Adenine phosphoribosyltransferase	114	515	518	517
dtd		D-aminoacyl-tRNA deacylase	114	305	452	450
group_2932		hypothetical protein	114	167	308	306
greA		Transcription elongation factor GreA	114	374	476	475
aroE		Shikimate dehydrogenase (NADP(+))	114	806	806	806
tam		Trans-aconitate 2-methyltransferase	114	716	740	716
hrcA		Heat-inducible transcription repressor HrcA	114	155	977	969
grpE		Protein GrpE	114	311	626	623
dnaJ		Chaperone protein DnaJ	114	1100	1139	1138
prmA		Ribosomal protein L11 methyltransferase	114	938	971	938
ybeY		Endoribonuclease YbeY	114	467	467	467
glyQS		Glycine--tRNA ligase	114	1211	1391	1389
ccpN		Transcriptional repressor CcpN	114	491	539	535
group_2943		GTP cyclohydrolase 1 type 2	114	1100	1100	1100
yqgN		putative protein YqgN	114	584	593	592
group_2945		hypothetical protein	114	329	329	329
group_2946		hypothetical protein	114	581	581	581
argR_1		Arginine repressor	114	452	452	452
recN		DNA repair protein RecN	114	920	1679	1672
yajO		1-deoxyxylulose-5-phosphate synthase YajO	114	854	908	907
scpA		Segregation and condensation protein A	114	731	755	751
group_2951		Ferredoxin	114	248	248	248
rpsA		30S ribosomal protein S1	114	734	1175	1171
nth_1		Endonuclease III	114	614	659	658
group_2955		hypothetical protein	114	455	563	562
rlmL		Ribosomal RNA large subunit methyltransferase L	114	674	1145	1140
ald1		Alanine dehydrogenase 1	114	1118	1118	1118
msrB		Peptide methionine sulfoxide reductase MsrB	114	428	428	428
group_2959		hypothetical protein	114	425	614	612
odhA		2-oxoglutarate dehydrogenase E1 component	114	1652	2798	2787
mhqA_1		Putative ring-cleaving dioxygenase MhqA	114	809	809	809
group_2962		hypothetical protein	114	1886	1886	1886
asd		Aspartate-semialdehyde dehydrogenase	114	989	989	989
pstS		Phosphate-binding protein PstS	114	983	1115	984
pstB3		Phosphate import ATP-binding protein PstB 3	114	851	851	851
phoU		Phosphate-specific transport system accessory protein PhoU	114	641	641	641
group_2968		putative tautomerase	114	110	188	187
msrA1		Peptide methionine sulfoxide reductase MsrA 1	114	464	509	508
mprF		Phosphatidylglycerol lysyltransferase	114	2522	2522	2522
yhhT		Putative transport protein	114	1148	1208	1153
parC		DNA topoisomerase 4 subunit A	114	1139	2402	2390
katA		Catalase	114	161	1517	1505
group_2974		Putative phosphatase	114	803	803	803
thrB		Homoserine kinase	114	914	914	914
bsaA_1		Glutathione peroxidase BsaA	114	461	476	475
group_2979		hypothetical protein	114	245	491	488
rnj2		Ribonuclease J 2	114	1673	1724	1673
xerC_1		Tyrosine recombinase XerC	114	275	896	890
rbgA		Ribosome biogenesis GTPase A	114	884	884	884
ffh		Signal recognition particle protein	114	266	1367	1357
rnc		Ribonuclease 3	114	551	731	729
fapR		Transcription factor FapR	114	557	572	562
recG		ATP-dependent DNA helicase RecG	114	1793	2060	2057
yxdL		ABC transporter ATP-binding protein YxdL	114	629	755	753
graR_1		Response regulator protein GraR	114	623	665	664
group_2989		S-formylglutathione hydrolase	114	740	761	760
smc_1		hypothetical protein	114	2339	2981	2974
gtfB		UDP-N-acetylglucosamine--peptide N-acetylglucosaminyltransferase stabilizing protein GtfB	114	1358	1358	1358
icaB		Poly-beta-1,6-N-acetyl-D-glucosamine N-deacetylase	114	392	872	863
hisA		1-(5-phosphoribosyl)-5-[(5-phosphoribosylamino)methylideneamino] imidazole-4-carboxamide isomerase	114	704	704	704
rarD		Protein RarD	114	764	908	906
nixA		Nickel transporter NixA	114	1016	1016	1016
rpmH		50S ribosomal protein L34	114	137	137	137
hutH		Histidine ammonia-lyase	114	1514	1514	1514
group_3000		hypothetical protein	114	695	695	695
group_3001		hypothetical protein	114	329	329	329
group_3002		hypothetical protein	114	923	923	923
scmP_1		N-acetylcysteine deacetylase	114	1178	1178	1178
norB_3		Quinolone resistance protein NorB	114	1388	1388	1388
group_3006		hypothetical protein	114	473	473	473
yfhA		putative siderophore transport system permease protein YfhA	114	998	998	998
sbnH		2-[(L-alanin-3-ylcarbamoyl)methyl]-2-hydroxybutanedioate decarboxylase	114	1202	1202	1202
deoB		Phosphopentomutase	114	497	1178	1172
group_3012		hypothetical protein	114	512	512	512
group_3013		hypothetical protein	114	1031	1034	1033
group_3014		hypothetical protein	114	410	644	641
ptsG_3		PTS system glucose-specific EIICBA component	114	2045	2045	2045
ybbH_2		putative HTH-type transcriptional regulator YbbH	114	842	878	877
cycB		Cyclodextrin-binding protein	114	893	1271	1267
group_3023		hypothetical protein	114	1226	1268	1267
gfo		Glucose--fructose oxidoreductase	114	1076	1076	1076
iolG		Inositol 2-dehydrogenase/D-chiro-inositol 3-dehydrogenase	114	1037	1040	1039
group_3026		hypothetical protein	114	683	1763	1753
gatA_1		PTS system galactitol-specific EIIA component	114	464	467	466
gatB_1		PTS system galactitol-specific EIIB component	114	218	278	274
tarK		Teichoic acid ribitol-phosphate polymerase TarK	114	1694	1694	1694
COQ5		2-methoxy-6-polyprenyl-1,4-benzoquinol methylase, mitochondrial	114	752	761	760
yxeI		putative protein YxeI	114	992	992	992
group_3032		hypothetical protein	114	599	902	886
esxA		Type VII secretion system extracellular protein A	114	197	293	292
group_3034		hypothetical protein	114	200	458	444
hel		Lipoprotein E	114	890	890	890
RBKS		Ribokinase	114	293	1118	1110
psuG		Pseudouridine-5'-phosphate glycosidase	114	923	923	923
luxA		Alkanal monooxygenase alpha chain	114	1061	1061	1061
group_3042		hypothetical protein	114	983	1112	995
yitJ		Bifunctional homocysteine S-methyltransferase/5,10-methylenetetrahydrofolate reductase	114	1691	1841	1839
spo0J		Stage 0 sporulation protein J	114	845	845	845
group_3045		hypothetical protein	114	203	203	203
group_3048		hypothetical protein	114	572	605	574
xpt		Xanthine phosphoribosyltransferase	114	578	638	581
pucK		Uric acid permease PucK	114	1229	1268	1267
metQ_2		putative D-methionine-binding lipoprotein MetQ	114	821	842	841
group_3053		hypothetical protein	114	269	269	269
group_3054		hypothetical protein	114	395	395	395
group_3055		hypothetical protein	114	518	1112	1106
gltB		Glutamate synthase [NADPH] small chain	114	1325	1463	1461
treA		Trehalose-6-phosphate hydrolase	114	1640	1640	1640
group_3060		hypothetical protein	114	1577	1577	1577
bcr_2		Bicyclomycin resistance protein	114	1211	1211	1211
bioK		L-Lysine--8-amino-7-oxononanoate transaminase	114	1358	1358	1358
bioB		Biotin synthase	114	1007	1007	1007
group_3065		hypothetical protein	114	104	104	104
group_3066		putative amino-acid ABC transporter-binding protein	114	779	779	779
tcyB		L-cystine transport system permease protein TcyB	114	728	728	728
group_3068		hypothetical protein	114	143	362	359
nirC		Nitrite transporter NirC	114	824	824	824
nasE		Assimilatory nitrite reductase [NAD(P)H] small subunit	114	314	314	314
group_3072		hypothetical protein	114	575	575	575
narX		Nitrate reductase-like protein NarX	114	677	677	677
narT		putative nitrate transporter NarT	114	1169	1238	1169
group_3076		hypothetical protein	114	623	623	623
yhfP		Putative quinone oxidoreductase YhfP	114	1004	1004	1004
group_3078		hypothetical protein	114	1376	1673	1670
lctP_2		L-lactate permease	114	1496	1598	1597
bcr_1		Bicyclomycin resistance protein	114	956	1208	1205
group_3082		hypothetical protein	114	551	554	552
group_3083		hypothetical protein	114	491	509	491
fni		Isopentenyl-diphosphate delta-isomerase	114	1049	1100	1049
yghA		putative oxidoreductase YghA	114	881	881	881
group_3087		hypothetical protein	114	419	530	529
group_3088		hypothetical protein	114	188	191	190
group_3089		hypothetical protein	114	329	329	329
tagU_1		Polyisoprenyl-teichoic acid--peptidoglycan teichoic acid transferase TagU	114	767	947	945
atl_1		Bifunctional autolysin	114	638	776	774
group_3092		Putative 2-hydroxyacid dehydrogenase	114	734	953	951
group_3093		hypothetical protein	114	743	743	743
ureD1		Urease accessory protein UreD	114	551	836	833
ureF		Urease accessory protein UreF	114	545	689	687
cysA		Sulfate/thiosulfate import ATP-binding protein CysA	114	605	605	605
group_3097		hypothetical protein	114	1004	1004	1004
moaD		Molybdopterin synthase sulfur carrier subunit	114	233	233	233
moaA		GTP 3',8-cyclase	114	773	1022	1019
group_3101		putative HTH-type transcriptional regulator	114	368	440	439
rpoA		DNA-directed RNA polymerase subunit alpha	114	440	944	939
ecfT_2		Energy-coupling factor transporter transmembrane protein EcfT	114	806	806	806
lacB		Galactose-6-phosphate isomerase subunit LacB	114	419	515	513
lacD		Tagatose 1,6-diphosphate aldolase	114	878	980	979
opuD_3		Glycine betaine transporter OpuD	114	1562	1562	1562
group_3109		hypothetical protein	114	1037	1193	1191
group_3110		putative uridylyltransferase	114	1187	1187	1187
group_3121		hypothetical protein	114	557	557	557
group_3122		hypothetical protein	114	146	254	253
ctaA		Heme A synthase	114	920	1070	1045
group_3124		hypothetical protein	114	1013	1019	1018
ythB		Putative cytochrome bd menaquinol oxidase subunit II	114	767	1019	1016
group_3126		hypothetical protein	114	542	542	542
rlmI		Ribosomal RNA large subunit methyltransferase I	114	809	1172	1168
purL		Phosphoribosylformylglycinamidine synthase subunit PurL	114	2189	2189	2189
purE		N5-carboxyaminoimidazole ribonucleotide mutase	114	482	482	482
folD		Bifunctional protein FolD protein	114	860	860	860
group_3131		hypothetical protein	114	317	329	317
qoxD		Quinol oxidase subunit 4	114	290	290	290
dapX		putative N-acetyl-LL-diaminopimelate aminotransferase	114	1085	1154	1153
menD		2-succinyl-5-enolpyruvyl-6-hydroxy-3-cyclohexene-1-carboxylate synthase	114	1673	1673	1673
catD		Putative oxidoreductase CatD	114	260	356	355
group_3137		hypothetical protein	114	218	218	218
yfkN_2		hypothetical protein	114	1394	1514	1512
kefB		Glutathione-regulated potassium-efflux system protein KefB	114	1763	1844	1843
group_3140		hypothetical protein	114	854	854	854
group_3141		hypothetical protein	114	347	347	347
spxA		Regulatory protein Spx	114	254	395	393
oppB		Oligopeptide transport system permease protein OppB	114	848	926	925
group_3144		hypothetical protein	114	185	185	185
cdr		Coenzyme A disulfide reductase	114	1316	1316	1316
spsB_1		Signal peptidase IB	114	575	575	575
spsB_2		Signal peptidase IB	114	524	524	524
group_3148		Putative esterase	114	374	374	374
pepA_1		Cytosol aminopeptidase	114	1475	1475	1475
group_3150		Protein	114	359	359	359
patA		Peptidoglycan O-acetyltransferase	114	1094	1214	1212
group_3152		putative autolysin SsaALP	114	797	827	797
group_3154		hypothetical protein	114	467	488	486
group_3155		Acetyltransferase	114	542	542	542
group_3156		hypothetical protein	114	458	458	458
group_3157		hypothetical protein	114	557	683	681
uppP		Undecaprenyl-diphosphatase	114	875	899	875
group_3160		hypothetical protein	114	1322	1349	1348
group_3161		hypothetical protein	114	440	440	440
group_3162		hypothetical protein	114	584	584	584
queC		7-cyano-7-deazaguanine synthase	114	668	692	668
group_3164		Putative lipid kinase	114	917	917	917
group_3165		hypothetical protein	114	518	518	518
comFA		ComF operon protein 1	114	1079	1082	1081
secA1_2		Protein translocase subunit SecA 1	114	2531	2588	2531
yfbR		5'-deoxynucleotidase YfbR	114	437	650	648
whiA		putative cell division protein WhiA	114	536	944	940
nuc		Thermonuclease	114	686	686	686
group_3172		hypothetical protein	114	236	236	236
group_3174		Organic hydroperoxide resistance protein-like protein	114	422	422	422
gcvH		Glycine cleavage system H protein	114	380	380	380
rnmV_1		Ribonuclease M5	114	389	389	389
metP_1		Methionine import system permease protein MetP	114	278	695	691
sufU		Zinc-dependent sulfurtransferase SufU	114	452	464	463
group_3179		hypothetical protein	114	1316	1319	1318
panD		Aspartate 1-decarboxylase	114	347	383	382
isaA		putative transglycosylase IsaA	114	695	701	700
oatA_1		O-acetyltransferase OatA	114	449	1811	1799
crtP		4,4'-diaponeurosporene oxygenase	114	1493	1493	1493
ldhD_2		D-lactate dehydrogenase	114	998	1028	1010
group_3186		hypothetical protein	114	164	227	226
group_3188		hypothetical protein	114	218	218	218
cidA		Holin-like protein CidA	114	179	395	383
gabR		HTH-type transcriptional regulatory protein GabR	114	1382	1382	1382
pdxS		Pyridoxal 5'-phosphate synthase subunit PdxS	114	839	887	880
pdxT		Pyridoxal 5'-phosphate synthase subunit PdxT	114	560	590	560
cysE		Serine acetyltransferase	114	647	680	677
group_3197		hypothetical protein	114	569	569	569
nusG		Transcription termination/antitermination protein NusG	114	449	548	547
group_3199		putative epimerase/dehydratase	114	965	965	965
group_320		hypothetical protein	114	1862	2321	2313
bshB2		putative N-acetyl-alpha-D-glucosaminyl L-malate deacetylase 2	114	665	665	665
yojF		putative protein YojF	114	362	362	362
group_3202		hypothetical protein	114	1205	1484	1481
group_3205		hypothetical protein	114	506	506	506
mrpB		Na(+)/H(+) antiporter subunit B	114	425	425	425
mnhD1_2		Na(+)/H(+) antiporter subunit D1	114	1496	1496	1496
group_3210		hypothetical protein	114	437	437	437
group_3211		hypothetical protein	114	110	137	136
thiE		Thiamine-phosphate synthase	114	641	641	641
sceD		putative transglycosylase SceD	114	695	695	695
ssbA_2		Single-stranded DNA-binding protein A	114	347	395	393
mnaA_2		UDP-N-acetylglucosamine 2-epimerase	114	1127	1130	1127
ptpB		Low molecular weight protein-tyrosine-phosphatase PtpB	114	419	419	419
ywlC		Threonylcarbamoyl-AMP synthase	114	1046	1046	1046
prmC		Release factor glutamine methyltransferase	114	836	836	836
rpmE2		50S ribosomal protein L31 type B	114	245	254	253
group_3220		hypothetical protein	114	209	671	666
group_3221		hypothetical protein	114	413	413	413
group_3222		hypothetical protein	114	230	230	230
group_3223		hypothetical protein	114	2111	2132	2131
group_3226		hypothetical protein	114	590	680	679
group_3227		hypothetical protein	114	842	842	842
pfbA		hypothetical protein	114	1097	1097	1097
nadE		NH(3)-dependent NAD(+) synthetase	114	821	821	821
ptpA		Low molecular weight protein-tyrosine-phosphatase PtpA	114	464	464	464
mutY		Adenine DNA glycosylase	114	1037	1037	1037
groS		10 kDa chaperonin	114	284	290	284
rex		Redox-sensing transcriptional repressor Rex	114	569	635	634
tsaB		tRNA threonylcarbamoyladenosine biosynthesis protein TsaB	114	662	662	662
tsaE		tRNA threonylcarbamoyladenosine biosynthesis protein TsaE	114	494	494	494
ilvB		Acetolactate synthase large subunit	114	188	1769	1755
group_3251		hypothetical protein	114	254	254	254
ilvA		L-threonine dehydratase biosynthetic IlvA	114	1268	1268	1268
group_3256		Antibacterial protein 3	114	134	134	134
group_3258		Polyphenol oxidase	114	791	791	791
divIVA		hypothetical protein	114	596	617	615
def1		Peptide deformylase 1	114	488	488	488
speA		Arginine decarboxylase	114	1337	1337	1337
rnmV_2		Ribonuclease M5	114	536	536	536
rsmA		Ribosomal RNA small subunit methyltransferase A	114	893	911	893
ispE		4-diphosphocytidyl-2-C-methyl-D-erythritol kinase	114	617	848	845
tilS		tRNA(Ile)-lysidine synthase	114	1295	1295	1295
tarB		Teichoic acid glycerol-phosphate primase	114	1103	1103	1103
group_3267		hypothetical protein	114	854	923	922
graR_2		Response regulator protein GraR	114	575	674	672
group_3270		dITP/XTP pyrophosphatase	114	587	587	587
frdA		Fumarate reductase flavoprotein subunit	114	1676	1766	1765
polX		DNA polymerase/3'-5' exonuclease PolX	114	1145	1712	1707
pheS		Phenylalanine--tRNA ligase alpha subunit	114	791	1058	1055
rlmB		Putative TrmH family tRNA/rRNA methyltransferase	114	740	740	740
rsbU		Phosphoserine phosphatase RsbU	114	971	1001	1000
mazF		Endoribonuclease MazF	114	353	362	361
pbuE		Purine efflux pump PbuE	114	1184	1187	1186
brnQ_2		Branched-chain amino acid transport system 2 carrier protein	114	377	1355	1345
phnE_2		Phosphate-import permease protein PhnE	114	401	800	778
group_3331		hypothetical protein	114	947	953	947
lgt		Phosphatidylglycerol--prolipoprotein diacylglyceryl transferase	114	833	842	839
glcB		PTS system glucoside-specific EIICBA component	114	2066	2123	2103
ilvE		putative branched-chain-amino-acid aminotransferase	114	1076	1085	1076
sepA		Multidrug resistance efflux pump SepA	114	467	473	467
tarS		Poly(ribitol-phosphate) beta-N-acetylglucosaminyltransferase TarS	114	1721	1724	1721
rho		Transcription termination factor Rho	114	1130	1331	1314
hutI		Imidazolonepropionase	114	1238	1247	1238
dnaN		Beta sliding clamp	114	1109	1139	1132
group_353		hypothetical protein	114	167	1622	1017
mleN_2		Malate-2H(+)/Na(+)-lactate antiporter	114	1397	1400	1397
yggS		Pyridoxal phosphate homeostasis protein	114	668	674	668
metQ_1		Methionine-binding lipoprotein MetQ	114	821	827	821
group_3674		hypothetical protein	114	671	1241	1233
dinB		DNA polymerase IV	114	995	1079	1069
hisD		Histidinol dehydrogenase	114	1250	1256	1250
group_3820		hypothetical protein	114	566	590	583
dnaG		DNA primase	114	1202	1835	1802
comEA		ComE operon protein 1	114	311	677	667
hisC_1		Histidinol-phosphate aminotransferase	114	761	1013	997
group_464		hypothetical protein	114	104	644	536
group_470		hypothetical protein	114	170	1124	1068
ggt		Glutathione hydrolase proenzyme	114	2006	2006	2006
group_557		hypothetical protein	114	104	587	567
group_560		hypothetical protein	114	389	413	394
group_562		hypothetical protein	114	242	386	384
group_579		hypothetical protein	114	146	422	418
group_654		hypothetical protein	114	995	995	995
yjbM		GTP pyrophosphokinase YjbM	114	635	635	635
gpsB		Cell cycle protein GpsB	114	344	344	344
lrgB		Antiholin-like protein LrgB	114	701	701	701
mazE		Antitoxin MazE	114	170	170	170
infA		Translation initiation factor IF-1	114	218	218	218
rpmF		50S ribosomal protein L32	114	173	173	173
rplN		50S ribosomal protein L14	114	368	368	368
cspA_2		Cold shock protein CspA	114	200	200	200
rplE		50S ribosomal protein L5	114	539	539	539
purR		Pur operon repressor	114	824	824	824
mraZ		Transcriptional regulator MraZ	114	431	431	431
group_6555		hypothetical protein	114	260	260	260
darA		Cyclic di-AMP receptor A	114	329	329	329
rpmJ		50S ribosomal protein L36	114	113	113	113
group_6558		hypothetical protein	114	212	212	212
rpsI		30S ribosomal protein S9	114	398	398	398
group_656		hypothetical protein	114	248	254	248
nadK		NAD kinase	114	809	809	809
group_6561		hypothetical protein	114	191	191	191
dltC		D-alanyl carrier protein	114	236	236	236
rpsM		30S ribosomal protein S13	114	365	365	365
rpmC		50S ribosomal protein L29	114	209	209	209
recA		Protein RecA	114	1043	1043	1043
group_6566		hypothetical protein	114	236	236	236
group_6567		hypothetical protein	114	221	221	221
rpsU		30S ribosomal protein S21	114	176	176	176
ptsH		Phosphocarrier protein HPr	114	266	266	266
fusA		Elongation factor G	114	2081	2081	2081
yugI		General stress protein 13	114	377	377	377
mnhG1		Na(+)/H(+) antiporter subunit G1	114	356	356	356
group_6573		putative metallo-hydrolase	114	623	623	623
rnj1		Ribonuclease J 1	114	1697	1697	1697
plsC		1-acyl-sn-glycerol-3-phosphate acyltransferase	114	617	617	617
mnhD1_1		Na(+)/H(+) antiporter subunit D1	114	1496	1496	1496
yodB		HTH-type transcriptional regulator YodB	114	335	338	335
group_6578		hypothetical protein	114	602	602	602
group_6579		hypothetical protein	114	344	344	344
pbuG		Guanine/hypoxanthine permease PbuG	114	1334	1334	1334
recQ_2		ATP-dependent DNA helicase RecQ	114	1778	1781	1780
IMPDH		Inosine-5'-monophosphate dehydrogenase	114	1298	1298	1298
atpD		ATP synthase subunit beta	114	1412	1412	1412
tet(38)		tetracycline efflux MFS transporter Tet(38)	114	1352	1358	1357
galK		Galactokinase	114	920	920	920
group_6586		putative protein	114	374	374	374
rplJ		50S ribosomal protein L10	114	500	500	500
group_6588		hypothetical protein	114	542	542	542
topA		DNA topoisomerase 1	114	2075	2075	2075
tal		Transaldolase	114	713	713	713
thrC		Threonine synthase	114	1061	1061	1061
fabF		3-oxoacyl-[acyl-carrier-protein] synthase 2	114	1244	1244	1244
glcK		Glucokinase	114	986	986	986
yclM		Aspartokinase 3	114	1382	1382	1382
hpf		Ribosome hibernation promotion factor	114	572	572	572
lacA		Galactose-6-phosphate isomerase subunit LacA	114	428	428	428
nirQ		Denitrification regulatory protein NirQ	114	791	791	791
rplF		50S ribosomal protein L6	114	536	536	536
mgsR		Regulatory protein MgsR	114	356	356	356
sdhC		Succinate dehydrogenase cytochrome b558 subunit	114	614	614	614
slyA_2		Transcriptional regulator SlyA	114	419	419	419
group_6602		hypothetical protein	114	389	389	389
tcyC_2		L-cystine import ATP-binding protein TcyC	114	728	728	728
group_6604		hypothetical protein	114	1337	1337	1337
ribF		Bifunctional riboflavin kinase/FMN adenylyltransferase	114	971	971	971
argS		Arginine--tRNA ligase	114	1661	1661	1661
deoD1		Purine nucleoside phosphorylase DeoD-type 1	114	710	710	710
rpsC		30S ribosomal protein S3	114	653	653	653
rnpA		Ribonuclease P protein component	114	347	347	347
gapA1		Glyceraldehyde-3-phosphate dehydrogenase 1	114	1010	1010	1010
atpG		ATP synthase gamma chain	114	866	866	866
group_6612		hypothetical protein	114	875	875	875
atpF		ATP synthase subunit b	114	521	521	521
group_6614		hypothetical protein	114	773	773	773
ftsW		putative peptidoglycan glycosyltransferase FtsW	114	1226	1226	1226
eno		Enolase	114	1304	1304	1304
adh		Alcohol dehydrogenase	114	1010	1010	1010
isdE		High-affinity heme uptake system protein IsdE	114	878	878	878
ypdA		Sensor histidine kinase YpdA	114	1751	1754	1753
group_662		hypothetical protein	114	212	548	482
hemL2		Glutamate-1-semialdehyde 2,1-aminomutase 2	114	1289	1289	1289
group_6621		Putative multidrug export ATP-binding/permease protein	114	1736	1736	1736
cls_2		Cardiolipin synthase	114	1484	1484	1484
rplQ		50S ribosomal protein L17	114	368	368	368
group_6624		hypothetical protein	114	314	314	314
gluD		NAD-specific glutamate dehydrogenase	114	1244	1244	1244
ychF		Ribosome-binding ATPase YchF	114	1097	1097	1097
ydcV		Inner membrane ABC transporter permease protein YdcV	114	809	809	809
mnhB1		Na(+)/H(+) antiporter subunit B1	114	428	428	428
luxS		S-ribosylhomocysteine lyase	114	470	470	470
rpsE		30S ribosomal protein S5	114	500	500	500
pdxK		Pyridoxine kinase	114	830	830	830
lctP_1		L-lactate permease	114	1592	1592	1592
rplC		50S ribosomal protein L3	114	662	662	662
nupG		Purine nucleoside transport protein NupG	114	1229	1229	1229
group_6635		hypothetical protein	114	1040	1040	1040
asnS		Asparagine--tRNA ligase	114	1292	1292	1292
group_6637		N-carbamoylsarcosine amidase	114	560	560	560
mnmE		tRNA modification GTPase MnmE	114	1379	1379	1379
group_6639		Phosphomevalonate kinase	114	1076	1076	1076
nreC		Oxygen regulatory protein NreC	114	653	656	653
bfmBAA		2-oxoisovalerate dehydrogenase subunit alpha	114	992	992	992
tkt		Transketolase	114	1988	1988	1988
atpB		ATP synthase subunit a	114	728	728	728
mntB_1		Manganese transport system ATP-binding protein MntB	114	743	746	743
tagO		putative undecaprenyl-phosphate N-acetylglucosaminyl 1-phosphate transferase	114	1055	1055	1055
arlR		Response regulator ArlR	114	659	659	659
adk		Adenylate kinase	114	647	647	647
uppS		Isoprenyl transferase	114	770	770	770
metK		S-adenosylmethionine synthase	114	1193	1196	1193
glpD		Aerobic glycerol-3-phosphate dehydrogenase	114	1673	1673	1673
rplI		50S ribosomal protein L9	114	446	446	446
butA		Diacetyl reductase [(S)-acetoin forming]	114	776	776	776
menA		1,4-dihydroxy-2-naphthoate octaprenyltransferase	114	938	938	938
aldA		Putative aldehyde dehydrogenase AldA	114	1487	1487	1487
fabG		3-oxoacyl-[acyl-carrier-protein] reductase FabG	114	734	734	734
infB		Translation initiation factor IF-2	114	2117	2117	2117
xseA		Exodeoxyribonuclease 7 large subunit	114	1337	1337	1337
lipM		Octanoyltransferase LipM	114	830	830	830
atpC		ATP synthase epsilon chain	114	404	404	404
group_6660		hypothetical protein	114	431	431	431
dnaK		Chaperone protein DnaK	114	1832	1832	1832
frr		Ribosome-recycling factor	114	554	554	554
metE		5-methyltetrahydropteroyltriglutamate--homocysteine methyltransferase	114	2228	2228	2228
pckA		Phosphoenolpyruvate carboxykinase (ATP)	114	1592	1592	1592
pxpC_2		5-oxoprolinase subunit C	114	1004	1004	1004
pth		Peptidyl-tRNA hydrolase	114	572	572	572
group_6667		putative protein	114	902	902	902
cshB		DEAD-box ATP-dependent RNA helicase CshB	114	1346	1346	1346
group_6669		hypothetical protein	114	944	944	944
gltT		Proton/sodium-glutamate symport protein	114	1277	1277	1277
ung		Uracil-DNA glycosylase	114	656	656	656
ureA		Urease subunit gamma	114	302	302	302
lrgA		Antiholin-like protein LrgA	114	437	437	437
gatB_2		Aspartyl/glutamyl-tRNA(Asn/Gln) amidotransferase subunit B	114	1427	1427	1427
group_6675		3-hexulose-6-phosphate synthase	114	632	632	632
group_6676		hypothetical protein	114	1514	1514	1514
lipA_2		Lipoyl synthase	114	917	917	917
mnhE1		Na(+)/H(+) antiporter subunit E1	114	479	479	479
lexA_1		LexA repressor	114	623	623	623
citZ		Citrate synthase 2	114	1121	1121	1121
secY_2		Protein translocase subunit SecY	114	1292	1292	1292
group_6682		hypothetical protein	114	497	497	497
dtd3		D-aminoacyl-tRNA deacylase	114	773	773	773
sufT		Fe-S protein maturation auxiliary factor SufT	114	308	308	308
uvrB_1		UvrABC system protein B	114	1985	1985	1985
dnaA		Chromosomal replication initiator protein DnaA	114	1361	1361	1361
glpT		Glycerol-3-phosphate transporter	114	1358	1358	1358
group_6688		hypothetical protein	114	506	506	506
group_6689		putative protein	114	362	362	362
arcA		Arginine deiminase	114	1235	1235	1235
rpsL		30S ribosomal protein S12	114	413	413	413
rsfS		Ribosomal silencing factor RsfS	114	353	353	353
wbpI		UDP-2,3-diacetamido-2,3-dideoxy-D-glucuronate 2-epimerase	114	1124	1124	1124
pyrB		Aspartate carbamoyltransferase	114	881	881	881
clpX		ATP-dependent Clp protease ATP-binding subunit ClpX	114	1262	1262	1262
group_6696		NADH dehydrogenase-like protein	114	1208	1208	1208
tarI1		Ribitol-5-phosphate cytidylyltransferase 1	114	716	716	716
pyk		Pyruvate kinase	114	1757	1757	1757
tgt		Queuine tRNA-ribosyltransferase	114	1139	1139	1139
ruvB_2		Holliday junction ATP-dependent DNA helicase RuvB	114	1697	1697	1697
rpiA		Ribose-5-phosphate isomerase A	114	686	686	686
srrB		Sensor protein SrrB	114	1751	1751	1751
birA		Bifunctional ligase/repressor BirA	114	971	971	971
rpsB		30S ribosomal protein S2	114	767	767	767
codY		GTP-sensing transcriptional pleiotropic repressor CodY	114	773	773	773
gatA_2		Glutamyl-tRNA(Gln) amidotransferase subunit A	114	1457	1457	1457
uhpT		Hexose-6-phosphate:phosphate antiporter	114	1379	1379	1379
group_6708		hypothetical protein	114	833	833	833
rbfA		Ribosome-binding factor A	114	350	350	350
ytrA		HTH-type transcriptional repressor YtrA	114	380	380	380
korA		2-oxoglutarate oxidoreductase subunit KorA	114	1760	1760	1760
group_6712		Glucosaminate ammonia-lyase	114	986	986	986
glpF		Glycerol uptake facilitator protein	114	818	818	818
group_6714		Putative peptidyl-prolyl cis-trans isomerase	114	593	593	593
pdhB		Pyruvate dehydrogenase E1 component subunit beta	114	977	977	977
group_6716	opuD_1	Glycine betaine transporter OpuD	114	1622	1622	1622
miaB		tRNA-2-methylthio-N(6)-dimethylallyladenosine synthase	114	1541	1544	1543
ruvB_1		Holliday junction ATP-dependent DNA helicase RuvB	114	1004	1004	1004
fepC		Ferric enterobactin transport ATP-binding protein FepC	114	797	797	797
group_6720		Putative phosphoesterase	114	509	509	509
purH		Bifunctional purine biosynthesis protein PurH	114	1478	1478	1478
relA		GTP pyrophosphokinase	114	2189	2210	2209
yitU		5-amino-6-(5-phospho-D-ribitylamino)uracil phosphatase YitU	114	824	824	824
yjjP		Inner membrane protein YjjP	114	761	761	761
yibN		putative protein YibN	114	386	386	386
group_6726		hypothetical protein	114	983	983	983
group_6727		hypothetical protein	114	455	458	457
nrdD		Anaerobic ribonucleoside-triphosphate reductase	114	1850	1850	1850
gltS		Sodium/glutamate symporter	114	1208	1208	1208
clpB		Chaperone protein ClpB	114	2609	2609	2609
gyrB		DNA gyrase subunit B	114	1934	1934	1934
group_6732		NAD-dependent malic enzyme	114	1229	1229	1229
menB		1,4-dihydroxy-2-naphthoyl-CoA synthase	114	821	821	821
ilvC		Ketol-acid reductoisomerase (NADP(+))	114	1004	1004	1004
pyrG		CTP synthase	114	1610	1610	1610
fabI		Enoyl-[acyl-carrier-protein] reductase [NADPH] FabI	114	770	770	770
murD		UDP-N-acetylmuramoylalanine--D-glutamate ligase	114	1349	1349	1349
cycA_2		D-serine/D-alanine/glycine transporter	114	1409	1409	1409
group_6739		hypothetical protein	114	689	689	689
leuA_2		2-isopropylmalate synthase	114	1526	1529	1528
nusA		Transcription termination/antitermination protein NusA	114	1172	1175	1174
pfkA		ATP-dependent 6-phosphofructokinase	114	968	968	968
recF		DNA replication and repair protein RecF	114	1112	1112	1112
rocD2_2		Ornithine aminotransferase 2	114	1190	1190	1190
group_6745		hypothetical protein	114	1316	1316	1316
potA		Spermidine/putrescine import ATP-binding protein PotA	114	1094	1094	1094
pdp		Pyrimidine-nucleoside phosphorylase	114	1301	1301	1301
pgk		Phosphoglycerate kinase	114	1190	1190	1190
gcvPA		putative glycine dehydrogenase (decarboxylating) subunit 1	114	1346	1346	1346
clpC		ATP-dependent Clp protease ATP-binding subunit ClpC	114	2456	2456	2456
group_6751		hypothetical protein	114	482	482	482
gmk		Guanylate kinase	114	623	623	623
serS		Serine--tRNA ligase	114	1286	1286	1286
msrR		Regulatory protein MsrR	114	983	983	983
queH		Epoxyqueuosine reductase QueH	114	722	722	722
prfA		Peptide chain release factor 1	114	1076	1076	1076
group_6757		hypothetical protein	114	392	392	392
murB		UDP-N-acetylenolpyruvoylglucosamine reductase	114	923	923	923
ypjD		putative protein YpjD	114	317	317	317
mnmG		tRNA uridine 5-carboxymethylaminomethyl modification enzyme MnmG	114	1877	1877	1877
rlhA		23S rRNA 5-hydroxycytidine synthase	114	923	923	923
pyrC		Dihydroorotase	114	1277	1277	1277
cynR		HTH-type transcriptional regulator CynR	114	863	863	863
cfiB		2-oxoglutarate carboxylase small subunit	114	1355	1355	1355
lacF		PTS system lactose-specific EIIA component	114	311	314	311
trmL		tRNA (cytidine(34)-2'-O)-methyltransferase	114	470	470	470
gcvT		Aminomethyltransferase	114	1091	1091	1091
group_6768		hypothetical protein	114	332	332	332
bmrA		Multidrug resistance ABC transporter ATP-binding/permease protein BmrA	114	1727	1727	1727
dtpT		Di-/tripeptide transporter	114	1505	1505	1505
pyrH		Uridylate kinase	114	722	722	722
group_6772		hypothetical protein	114	368	368	368
group_6773		Putative transport protein	114	1085	1085	1085
rplV		50S ribosomal protein L22	114	353	353	353
lepA		Elongation factor 4	114	1823	1823	1823
ytpP		Thioredoxin-like protein YtpP	114	311	311	311
sigA		RNA polymerase sigma factor SigA	114	1106	1106	1106
ctsR		Transcriptional regulator CtsR	114	470	470	470
ymdB		2',3'-cyclic-nucleotide 2'-phosphodiesterase	114	797	797	797
oppC		Oligopeptide transport system permease protein OppC	114	1070	1070	1070
trxB		Thioredoxin reductase	114	935	935	935
plsY		Glycerol-3-phosphate acyltransferase	114	608	608	608
ssbA_1		Single-stranded DNA-binding protein A	114	503	503	503
gtaB		UTP--glucose-1-phosphate uridylyltransferase	114	866	866	866
prfC		Peptide chain release factor 3	114	1562	1562	1562
ftsA		Cell division protein FtsA	114	1406	1412	1408
group_6787		hypothetical protein	114	1274	1274	1274
udk		Uridine kinase	114	623	623	623
csd		putative cysteine desulfurase	114	1241	1241	1241
yfiY		putative siderophore-binding lipoprotein YfiY	114	992	992	992
group_6791		hypothetical protein	114	866	866	866
purB		Adenylosuccinate lyase	114	1295	1295	1295
trmFO		Methylenetetrahydrofolate--tRNA-(uracil-5-)-methyltransferase TrmFO	114	1307	1307	1307
group_6794		hypothetical protein	114	953	953	953
group_6795		hypothetical protein	114	353	353	353
pyrR		Bifunctional protein PyrR	114	527	527	527
polC		DNA polymerase III PolC-type	114	4316	4316	4316
parE		DNA topoisomerase 4 subunit B	114	1991	1991	1991
group_6799		hypothetical protein	114	452	452	452
srrA		Transcriptional regulatory protein SrrA	114	725	725	725
secDF		Protein translocase subunit SecDF	114	2279	2279	2279
upp		Uracil phosphoribosyltransferase	114	629	629	629
leuS		Leucine--tRNA ligase	114	2417	2423	2417
mraY		Phospho-N-acetylmuramoyl-pentapeptide-transferase	114	965	965	965
accD		Acetyl-coenzyme A carboxylase carboxyl transferase subunit beta	114	857	857	857
group_6806		hypothetical protein	114	524	524	524
group_6807		hypothetical protein	114	440	440	440
guaB		Inosine-5'-monophosphate dehydrogenase	114	1466	1466	1466
ftsL		Cell division protein FtsL	114	401	401	401
group_6810		hypothetical protein	114	437	437	437
group_6811		Alkaline shock protein 23	114	509	509	509
betA		Oxygen-dependent choline dehydrogenase	114	1709	1709	1709
murA1		UDP-N-acetylglucosamine 1-carboxyvinyltransferase 1	114	1259	1265	1264
fmt		Methionyl-tRNA formyltransferase	114	935	935	935
arcC1		Carbamate kinase 1	114	932	935	934
group_6816		hypothetical protein	114	1295	1295	1295
group_6817		hypothetical protein	114	782	782	782
murA2		UDP-N-acetylglucosamine 1-carboxyvinyltransferase 2	114	1259	1259	1259
mnhC1		Na(+)/H(+) antiporter subunit C1	114	341	341	341
group_682		hypothetical protein	114	98	218	210
folB		Dihydroneopterin aldolase	114	365	365	365
modB		Molybdenum transport system permease protein ModB	114	671	671	671
hslO		33 kDa chaperonin	114	881	881	881
ilvD		Dihydroxy-acid dehydratase	114	1688	1688	1688
group_6824		PhoH-like protein	114	947	947	947
pcrA		ATP-dependent DNA helicase PcrA	114	2192	2192	2192
araB		Ribulokinase	114	1637	1637	1637
xerD_1		Tyrosine recombinase XerD	114	887	887	887
bceA_1		Bacitracin export ATP-binding protein BceA	114	758	758	758
rpoB		DNA-directed RNA polymerase subunit beta	114	3551	3551	3551
group_683		hypothetical protein	114	236	299	247
der_2		GTPase Der	114	1310	1310	1310
mgt		Monofunctional glycosyltransferase	114	809	809	809
pepF1_2		Oligoendopeptidase F, plasmid	114	1808	1808	1808
qoxB		putative quinol oxidase subunit 1	114	1988	1988	1988
gpmA_1		2,3-bisphosphoglycerate-dependent phosphoglycerate mutase	114	686	686	686
nnrD		ADP-dependent (S)-NAD(P)H-hydrate dehydratase	114	812	812	812
proS		Proline--tRNA ligase	114	1700	1703	1702
group_6837		hypothetical protein	114	1268	1268	1268
dltD		Protein DltD	114	1175	1175	1175
group_6839		queuosine precursor transporter	114	704	704	704
recD2		ATP-dependent RecD-like DNA helicase	114	2477	2477	2477
ald2		Alanine dehydrogenase 2	114	1118	1118	1118
ftsH		ATP-dependent zinc metalloprotease FtsH	114	2093	2093	2093
hslU		ATP-dependent protease ATPase subunit HslU	114	1403	1403	1403
acnA		Aconitate hydratase A	114	2705	2705	2705
nrdI		Protein NrdI	114	398	398	398
ctaB2		Protoheme IX farnesyltransferase 2	114	911	911	911
group_6847		hypothetical protein	114	302	302	302
group_6848		Putative TrmH family tRNA/rRNA methyltransferase	114	746	746	746
rplL		50S ribosomal protein L7/L12	114	368	368	368
carA_1		Carbamoyl-phosphate synthase small chain	114	1100	1100	1100
mnmA		tRNA-specific 2-thiouridylase MnmA	114	1118	1118	1118
rsmH		Ribosomal RNA small subunit methyltransferase H	114	935	935	935
yvyI		Putative mannose-6-phosphate isomerase YvyI	114	938	938	938
tarL		Teichoic acid ribitol-phosphate polymerase TarL	114	1688	1688	1688
group_6855		hypothetical protein	114	1280	1280	1280
group_6856		hypothetical protein	114	1043	1043	1043
thrS		Threonine--tRNA ligase	114	1934	1937	1936
queE		7-carboxy-7-deazaguanine synthase	114	713	713	713
carB		Carbamoyl-phosphate synthase large chain	114	3173	3173	3173
yutF		Acid sugar phosphatase	114	779	779	779
gltX		Glutamate--tRNA ligase	114	1454	1454	1454
sbnI		L-serine kinase SbnI	114	764	764	764
glmS		Glutamine--fructose-6-phosphate aminotransferase [isomerizing]	114	1805	1805	1805
gcvPB		putative glycine dehydrogenase (decarboxylating) subunit 2	114	1472	1472	1472
hpt		Hypoxanthine-guanine phosphoribosyltransferase	114	539	539	539
mntA		Manganese-binding lipoprotein MntA	114	929	929	929
rocA		1-pyrroline-5-carboxylate dehydrogenase	114	1544	1544	1544
icd		Isocitrate dehydrogenase [NADP]	114	1268	1268	1268
rplB		50S ribosomal protein L2	114	833	833	833
femB		Aminoacyltransferase FemB	114	1259	1259	1259
map_2		Methionine aminopeptidase	114	758	758	758
group_6872		putative protein	114	515	515	515
queD		6-carboxy-5,6,7,8-tetrahydropterin synthase	114	419	419	419
group_6874		hypothetical protein	114	320	320	320
cntB		Metal-staphylopine import system permease protein CntB	114	935	935	935
pnp_2		Polyribonucleotide nucleotidyltransferase	114	401	401	401
atpA		ATP synthase subunit alpha	114	1508	1508	1508
walR		Transcriptional regulatory protein WalR	114	701	701	701
rpsJ		30S ribosomal protein S10	114	308	308	308
tarD		Glycerol-3-phosphate cytidylyltransferase	114	398	398	398
yjlD		NADH dehydrogenase-like protein YjlD	114	1064	1064	1064
ldh2		L-lactate dehydrogenase 2	114	959	959	959
group_6883		hypothetical protein	114	1061	1061	1061
group_6884		hypothetical protein	114	434	434	434
group_6885		hypothetical protein	114	797	803	802
group_6886		hypothetical protein	114	365	365	365
btuD_1		Vitamin B12 import ATP-binding protein BtuD	114	785	785	785
group_6888		Putative dipeptidase	114	1409	1409	1409
ppaC		putative manganese-dependent inorganic pyrophosphatase	114	929	929	929
rpsK		30S ribosomal protein S11	114	389	389	389
saeS		Histidine protein kinase SaeS	114	1055	1055	1055
opuD_1		Glycine betaine transporter OpuD	114	1646	1646	1646
ftsK		DNA translocase FtsK	114	2366	2369	2368
gmuF		putative mannose-6-phosphate isomerase GmuF	114	938	938	938
era		GTPase Era	114	899	899	899
alaS		Alanine--tRNA ligase	114	2630	2633	2632
rplA		50S ribosomal protein L1	114	689	692	691
prs		Ribose-phosphate pyrophosphokinase	114	965	965	965
groL		60 kDa chaperonin	114	1616	1616	1616
pflA		Pyruvate formate-lyase-activating enzyme	114	755	755	755
group_6901		hypothetical protein	114	383	383	383
rodA		Peptidoglycan glycosyltransferase RodA	114	1202	1202	1202
femA_2		Aminoacyltransferase FemA	114	1262	1262	1262
zur		Zinc-specific metallo-regulatory protein	114	410	410	410
group_6905		hypothetical protein	114	464	464	464
dgkA		Undecaprenol kinase	114	344	344	344
accA		Acetyl-coenzyme A carboxylase carboxyl transferase subunit alpha	114	944	944	944
pyrD		Dihydroorotate dehydrogenase (quinone)	114	1064	1064	1064
lysS		Lysine--tRNA ligase	114	1487	1487	1487
yqfL		Putative pyruvate, phosphate dikinase regulatory protein	114	818	818	818
ltaS		Lipoteichoic acid synthase	114	1940	1940	1940
group_6912		hypothetical protein	114	344	344	344
sdhA		L-serine dehydratase, alpha chain	114	899	899	899
rplT		50S ribosomal protein L20	114	356	356	356
group_6915		hypothetical protein	114	494	494	494
typA		GTP-binding protein TypA/BipA	114	1847	1847	1847
mutS_1		DNA mismatch repair protein MutS	114	2618	2618	2618
tmk		Thymidylate kinase	114	617	617	617
ktrA		Ktr system potassium uptake protein A	114	662	662	662
ykoE		Putative HMP/thiamine permease protein YkoE	114	575	575	575
glmM		Phosphoglucosamine mutase	114	1355	1355	1355
murC		UDP-N-acetylmuramate--L-alanine ligase	114	1313	1313	1313
yhaM		3'-5' exoribonuclease YhaM	114	941	941	941
rplY		50S ribosomal protein L25	114	653	653	653
group_6925		hypothetical protein	114	1556	1556	1556
dnaC		Replicative DNA helicase	114	1400	1400	1400
potB		Spermidine/putrescine transport system permease protein PotB	114	797	797	797
garL		5-keto-4-deoxy-D-glucarate aldolase	114	776	779	778
sucC		Succinate--CoA ligase [ADP-forming] subunit beta	114	1166	1166	1166
group_6930		Gluconeogenesis factor	114	995	995	995
group_6931		hypothetical protein	114	611	611	611
yheS		putative ABC transporter ATP-binding protein YheS	114	1928	1928	1928
metG		Methionine--tRNA ligase	114	1973	1973	1973
perR		Peroxide-responsive repressor PerR	114	446	446	446
hslV		ATP-dependent protease subunit HslV	114	545	545	545
glpK		Glycerol kinase	114	1496	1496	1496
fur		Ferric uptake regulation protein	114	449	449	449
glnR		HTH-type transcriptional regulator GlnR	114	368	368	368
qoxC		Quinol oxidase subunit 3	114	605	605	605
group_6940		hypothetical protein	114	989	989	989
gnd		6-phosphogluconate dehydrogenase, decarboxylating	114	1406	1406	1406
group_6942		hypothetical protein	114	815	815	815
aspS		Aspartate--tRNA ligase	114	1766	1766	1766
rplS		50S ribosomal protein L19	114	350	350	350
fhuD		Iron(3+)-hydroxamate-binding protein FhuD	114	908	908	908
rlmH		Ribosomal RNA large subunit methyltransferase H	114	479	479	479
tagH_1		Teichoic acids export ATP-binding protein TagH	114	794	794	794
rplX		50S ribosomal protein L24	114	317	317	317
thiK		hypothetical protein	114	791	791	791
divIC		Cell division protein DivIC	114	392	392	392
hdl IVa		(S)-2-haloacid dehalogenase 4A	114	719	719	719
group_6952		hypothetical protein	114	1334	1334	1334
mntR		HTH-type transcriptional regulator MntR	114	644	644	644
odh		Opine dehydrogenase	114	1082	1082	1082
mrpF		Na(+)/H(+) antiporter subunit F	114	302	302	302
dnaI		Primosomal protein DnaI	114	920	920	920
ftsZ		Cell division protein FtsZ	114	1172	1172	1172
trxA		Thioredoxin	114	314	314	314
rplO		50S ribosomal protein L15	114	440	440	440
mqo2		putative malate:quinone oxidoreductase 2	114	1496	1496	1496
pyrE		Orotate phosphoribosyltransferase	114	611	611	611
group_6962		hypothetical protein	114	308	308	308
yfhH		putative protein YfhH	114	314	314	314
adhE		Aldehyde-alcohol dehydrogenase	114	2609	2609	2609
pycA		Pyruvate carboxylase	114	3452	3461	3453
purA		Adenylosuccinate synthetase	114	1283	1283	1283
valS		Valine--tRNA ligase	114	2630	2630	2630
yidC		Membrane protein insertase YidC	114	872	872	872
tagH_2		Teichoic acids export ATP-binding protein TagH	114	1517	1517	1517
mtlF		Mannitol-specific phosphotransferase enzyme IIA component	114	434	434	434
sdcS		Sodium-dependent dicarboxylate transporter SdcS	114	1556	1562	1561
group_6972		hypothetical protein	114	656	656	656
qoxA		putative quinol oxidase subunit 2	114	1100	1100	1100
hemE		Uroporphyrinogen decarboxylase	114	1037	1037	1037
serA		D-3-phosphoglycerate dehydrogenase	114	1604	1604	1604
group_6976		hypothetical protein	114	1397	1397	1397
fabH		3-oxoacyl-[acyl-carrier-protein] synthase 3	114	941	941	941
group_6978		hypothetical protein	114	827	827	827
moeA		Molybdopterin molybdenumtransferase	114	1259	1259	1259
ezrA		Septation ring formation regulator EzrA	114	1694	1694	1694
pbpB		Penicillin-binding protein 2B	114	2234	2234	2234
gatC_2		Aspartyl/glutamyl-tRNA(Asn/Gln) amidotransferase subunit C	114	302	302	302
tarJ		Ribulose-5-phosphate reductase 1	114	1025	1025	1025
ldh1		L-lactate dehydrogenase 1	114	953	953	953
rplP		50S ribosomal protein L16	114	434	434	434
tadA_1		tRNA-specific adenosine deaminase	114	431	431	431
tagG		Teichoic acid translocation permease protein TagG	114	812	812	812
group_6988		hypothetical protein	114	920	920	920
mgtE		Magnesium transporter MgtE	114	1379	1385	1384
zwf		Glucose-6-phosphate 1-dehydrogenase	114	1484	1484	1484
rpoC		DNA-directed RNA polymerase subunit beta'	114	3623	3623	3623
hemA		Glutamyl-tRNA reductase	114	1346	1346	1346
pstA		Phosphate transport system permease protein PstA	114	917	917	917
ecsA		ABC-type transporter ATP-binding protein EcsA	114	740	740	740
pflB		Formate acetyltransferase	114	2249	2249	2249
group_6996		Nucleotide-binding protein	114	911	911	911
fba		Fructose-bisphosphate aldolase	114	860	860	860
group_6998		hypothetical protein	114	782	782	782
ruvA		Holliday junction ATP-dependent DNA helicase RuvA	114	602	602	602
lpd3		Dihydrolipoyl dehydrogenase	114	1421	1421	1421
rpsH		30S ribosomal protein S8	114	398	398	398
pyrP		Uracil permease	114	1307	1307	1307
ythA		Putative cytochrome bd menaquinol oxidase subunit I	114	1361	1361	1361
nupC_2		Nucleoside permease NupC	114	1214	1214	1214
rplM		50S ribosomal protein L13	114	437	437	437
sepF		Cell division protein SepF	114	563	563	563
coaBC		Coenzyme A biosynthesis bifunctional protein CoaBC	114	1199	1199	1199
putP		Sodium/proline symporter	114	1538	1538	1538
lcfB		Long-chain-fatty-acid--CoA ligase	114	1505	1505	1505
vraR		Response regulator protein VraR	114	629	629	629
cymR		HTH-type transcriptional regulator CymR	114	422	422	422
tuf		Elongation factor Tu	114	1184	1184	1184
cdaA		Cyclic di-AMP synthase CdaA	114	809	809	809
femX		Lipid II:glycine glycyltransferase	114	1265	1265	1265
pdhA		Pyruvate dehydrogenase E1 component subunit alpha	114	1112	1112	1112
pdhD		Dihydrolipoyl dehydrogenase	114	1406	1406	1406
polA		DNA polymerase I	114	2630	2630	2630
group_7018		hypothetical protein	114	968	968	968
rplR		50S ribosomal protein L18	114	359	359	359
mtaB		Threonylcarbamoyladenosine tRNA methylthiotransferase MtaB	114	1346	1346	1346
rutB		Peroxyureidoacrylate/ureidoacrylate amidohydrolase RutB	114	560	560	560
obg		GTPase Obg	114	1292	1292	1292
mfd		Transcription-repair-coupling factor	114	3506	3506	3506
hemB		Delta-aminolevulinic acid dehydratase	114	974	974	974
cidB		Holin-like protein CidB	114	689	689	689
queA		S-adenosylmethionine:tRNA ribosyltransferase-isomerase	114	1025	1025	1025
group_7027		hypothetical protein	114	494	494	494
glpG		Rhomboid protease GlpG	114	1463	1463	1463
argH		Argininosuccinate lyase	114	1379	1379	1379
sarV		HTH-type transcriptional regulator SarV	114	350	350	350
clpP_1		ATP-dependent Clp protease proteolytic subunit	114	587	587	587
glyA		Serine hydroxymethyltransferase	114	1238	1238	1238
rplU		50S ribosomal protein L21	114	308	308	308
cggR		Central glycolytic genes regulator	114	1013	1013	1013
group_7035		hypothetical protein	114	806	806	806
rny		Ribonuclease Y	114	1559	1559	1559
aroA_2		Protein AroA(G)	114	1091	1091	1091
hemL1		Glutamate-1-semialdehyde 2,1-aminomutase 1	114	1286	1286	1286
group_7039		hypothetical protein	114	350	350	350
gbsA		Betaine aldehyde dehydrogenase	114	1490	1490	1490
nrdR		Transcriptional repressor NrdR	114	470	470	470
prsA		Foldase protein PrsA	114	962	962	962
group_7043		hypothetical protein	114	323	323	323
infC		Translation initiation factor IF-3	114	560	560	560
ureG		Urease accessory protein UreG	114	614	614	614
arcR		HTH-type transcriptional regulator ArcR	114	704	704	704
walK		Sensor protein kinase WalK	114	1826	1826	1826
cysK		Cysteine synthase	114	932	932	932
sodA		Superoxide dismutase [Mn/Fe] 1	114	599	599	599
sucD		Succinate--CoA ligase [ADP-forming] subunit alpha	114	908	908	908
pnp_1		Polyribonucleotide nucleotidyltransferase	114	2096	2096	2096
pdhC_2		Dihydrolipoyllysine-residue acetyltransferase component of pyruvate dehydrogenase complex	114	1292	1292	1292
ktrB_1		Ktr system potassium uptake protein B	114	1358	1358	1358
group_7054		hypothetical protein	114	698	698	698
sufC		Vegetative protein 296	114	761	761	761
group_7056		hypothetical protein	114	608	608	608
deoD		Purine nucleoside phosphorylase DeoD-type	114	707	707	707
hisS		Histidine--tRNA ligase	114	1262	1262	1262
group_7059		hypothetical protein	114	320	320	320
hprK		HPr kinase/phosphorylase	114	932	932	932
ligA		DNA ligase	114	2003	2003	2003
group_7062		Putative bifunctional exonuclease/endonuclease protein	114	554	554	554
group_7063		hypothetical protein	114	314	314	314
rpe		Ribulose-phosphate 3-epimerase	114	644	644	644
group_7065		Nucleoid-associated protein	114	317	317	317
lspA		Lipoprotein signal peptidase	114	491	491	491
group_7067		hypothetical protein	114	263	263	263
dapH_1		2,3,4,5-tetrahydropyridine-2,6-dicarboxylate N-acetyltransferase	114	719	719	719
group_7069		hypothetical protein	114	614	614	614
nfo		putative endonuclease 4	114	890	890	890
ureE		Urease accessory protein UreE	114	452	452	452
group_7072		hypothetical protein	114	530	530	530
yflS		Putative malate transporter YflS	114	1418	1418	1418
noc		Nucleoid occlusion protein	114	839	839	839
group_7075		hypothetical protein	114	233	233	233
group_7076		hypothetical protein	114	263	263	263
yrrK		Putative pre-16S rRNA nuclease	114	428	428	428
atpE		ATP synthase subunit c	114	212	212	212
group_7079		Putative 3-methyladenine DNA glycosylase	114	608	608	608
priA		primosomal protein N'	114	2408	2408	2408
dat		D-alanine aminotransferase	114	848	851	848
tsaD		tRNA N6-adenosine threonylcarbamoyltransferase	114	1025	1025	1025
treP_1		PTS system trehalose-specific EIIBC component	114	1442	1442	1442
group_7084		hypothetical protein	114	536	536	536
pgsA		CDP-diacylglycerol--glycerol-3-phosphate 3-phosphatidyltransferase	114	575	578	577
ywiB		putative beta-barrel protein YwiB	114	416	416	416
group_7087		hypothetical protein	114	236	236	236
ftsY		Signal recognition particle receptor FtsY	114	1250	1250	1250
rbsD		D-ribose pyranase	114	404	404	404
nanE		Putative N-acetylmannosamine-6-phosphate 2-epimerase	114	668	668	668
mltF		Membrane-bound lytic murein transglycosylase F	114	1457	1457	1457
fabZ		3-hydroxyacyl-[acyl-carrier-protein] dehydratase FabZ	114	440	440	440
yajC		Sec translocon accessory complex subunit YajC	114	260	260	260
acpP		Acyl carrier protein	114	233	233	233
rsmB		Ribosomal RNA small subunit methyltransferase B	114	1307	1307	1307
malL		Oligo-1,6-glucosidase	114	1649	1649	1649
rpsQ		30S ribosomal protein S17	114	263	263	263
group_7098		hypothetical protein	114	626	626	626
trmD		tRNA (guanine-N(1)-)-methyltransferase	114	737	737	737
ulaA		Ascorbate-specific PTS system EIIC component	114	1343	1346	1345
group_7101		hypothetical protein	114	260	260	260
secG		putative protein-export membrane protein SecG	114	233	233	233
mnhF1		Na(+)/H(+) antiporter subunit F1	114	293	293	293
stp		Serine/threonine phosphatase stp	114	743	743	743
cysS		Cysteine--tRNA ligase	114	1400	1400	1400
recO		DNA repair protein RecO	114	746	746	746
rpsS		30S ribosomal protein S19	114	278	278	278
bioY		Biotin transporter BioY	114	554	554	554
group_7109		hypothetical protein	114	236	236	236
gdpP		Cyclic-di-AMP phosphodiesterase GdpP	114	1943	1967	1966
aldC_1		Alpha-acetolactate decarboxylase	114	704	704	704
coaE		Dephospho-CoA kinase	114	623	623	623
pepF1_1		Oligoendopeptidase F, plasmid	114	1787	1814	1813
group_7114		hypothetical protein	114	473	473	473
catE_1		Catechol-2,3-dioxygenase	114	797	797	797
group_7116		putative oxidoreductase/MSMEI_2347	114	848	848	848
nhaK_1		Sodium, potassium, lithium and rubidium/H(+) antiporter	114	2078	2078	2078
group_7118		hypothetical protein	114	275	275	275
mnhA1		Na(+)/H(+) antiporter subunit A1	114	2405	2405	2405
sglT		Sodium/glucose cotransporter	114	1532	1532	1532
group_7121		hypothetical protein	114	203	203	203
rpsP		30S ribosomal protein S16	114	275	275	275
rluD_1		Ribosomal large subunit pseudouridine synthase D	114	917	917	917
prfB		Peptide chain release factor 2	114	992	1004	992
argG		Argininosuccinate synthase	114	1205	1205	1205
group_7126		hypothetical protein	114	233	233	233
brnQ_1		Branched-chain amino acid transport system 2 carrier protein	114	1343	1343	1343
def		Peptide deformylase	114	551	551	551
group_7129		putative peptidase	114	1055	1055	1055
rpmA		50S ribosomal protein L27	114	284	284	284
rqcH		Rqc2 RqcH	114	1697	1697	1697
group_7132		hypothetical protein	114	506	506	506
ackA		Acetate kinase	114	1202	1202	1202
thyA		Thymidylate synthase	114	956	956	956
mtnN		5'-methylthioadenosine/S-adenosylhomocysteine nucleosidase	114	683	692	686
engB		putative GTP-binding protein EngB	114	590	590	590
group_7137		hypothetical protein	114	716	716	716
group_7138		hypothetical protein	114	524	524	524
group_7142		hypothetical protein	114	644	644	644
group_7143		hypothetical protein	114	470	470	470
purM		Phosphoribosylformylglycinamidine cyclo-ligase	114	1028	1028	1028
ktrB_2		Ktr system potassium uptake protein B	114	1307	1307	1307
feuB		Iron-uptake system permease protein FeuB	114	1004	1004	1004
fdhD		Sulfur carrier protein FdhD	114	797	797	797
rsgA		Small ribosomal subunit biogenesis GTPase RsgA	114	875	875	875
fpgS		Folylpolyglutamate synthase	114	1271	1271	1271
metN2		Methionine import ATP-binding protein MetN 2	114	1025	1025	1025
murT		Lipid II isoglutaminyl synthase (glutamine-hydrolyzing) subunit MurT	114	1313	1313	1313
murG		UDP-N-acetylglucosamine--N-acetylmuramyl-(pentapeptide) pyrophosphoryl-undecaprenol N-acetylglucosamine transferase	114	1070	1070	1070
ydaP		Putative thiamine pyrophosphate-containing protein YdaP	114	1739	1739	1739
glnQ		Glutamine transport ATP-binding protein GlnQ	114	773	773	773
recR		Recombination protein RecR	114	596	596	596
group_7156		hypothetical protein	114	287	287	287
acp		Sodium/proton-dependent alanine carrier protein	114	1559	1568	1567
mleN_1		Malate-2H(+)/Na(+)-lactate antiporter	114	1295	1313	1309
group_7159		hypothetical protein	114	248	248	248
group_7160		hypothetical protein	114	287	287	287
pgi		Glucose-6-phosphate isomerase	114	1331	1331	1331
putB		Proline dehydrogenase 2	114	1001	1001	1001
group_7163		hypothetical protein	114	218	218	218
group_7164		Putative 5'(3')-deoxyribonucleotidase	114	542	548	542
group_7165		hypothetical protein	114	827	827	827
mtlD		Mannitol-1-phosphate 5-dehydrogenase	114	1106	1106	1106
narG		Respiratory nitrate reductase 1 alpha chain	114	3689	3689	3689
ywpJ		Phosphatase YwpJ	114	869	869	869
group_7169		hypothetical protein	114	284	284	284
addA		ATP-dependent helicase/nuclease subunit A	114	3653	3683	3653
group_7171		hypothetical protein	114	215	215	215
group_7172		hypothetical protein	114	1199	1199	1199
hit		Protein hit	114	422	422	422
cmk		Cytidylate kinase	114	659	659	659
icaR		Biofilm operon icaADBC HTH-type negative transcriptional regulator IcaR	114	560	560	560
group_7176		1,4-dihydroxy-2-naphthoyl-CoA hydrolase	114	467	467	467
murJ		Lipid II flippase MurJ	114	1661	1661	1661
group_7178		Putative aldehyde dehydrogenase	114	1427	1427	1427
dps		General stress protein 20U	114	443	443	443
group_7180		Ferredoxin--NADP reductase	114	1034	1046	1034
glpP		Glycerol uptake operon antiterminator regulatory protein	114	533	533	533
yrrB		TPR repeat-containing protein YrrB	114	668	668	668
mntB_2		Manganese transport system membrane protein MntB	114	836	836	836
coaW		Type II pantothenate kinase	114	803	803	803
pncB2		Nicotinate phosphoribosyltransferase pncB2	114	1469	1469	1469
rsmD		Ribosomal RNA small subunit methyltransferase D	114	542	542	542
rpsR		30S ribosomal protein S18	114	242	242	242
rplW		50S ribosomal protein L23	114	275	275	275
group_7189		hypothetical protein	114	473	473	473
group_7190		hypothetical protein	114	239	239	239
rsmI		Ribosomal RNA small subunit methyltransferase I	114	839	839	839
yycJ		Putative metallo-hydrolase YycJ	114	791	800	796
group_7193		putative AAA domain-containing protein	114	1274	1274	1274
group_7194		hypothetical protein	114	887	887	887
sbnB		N-((2S)-2-amino-2-carboxyethyl)-L-glutamate dehydrogenase	114	1010	1010	1010
xseB		Exodeoxyribonuclease 7 small subunit	114	230	230	230
bfmBAB		2-oxoisovalerate dehydrogenase subunit beta	114	983	983	983
rplD		50S ribosomal protein L4	114	623	623	623
group_7199		hypothetical protein	114	584	584	584
atpH		ATP synthase subunit delta	114	539	539	539
rpsG		30S ribosomal protein S7	114	470	470	470
group_7202		hypothetical protein	114	509	509	509
rpsO		30S ribosomal protein S15	114	269	269	269
group_7204		hypothetical protein	114	539	539	539
coaD		Phosphopantetheine adenylyltransferase	114	482	482	482
cvfB		Conserved virulence factor B	114	902	902	902
group_7207		hypothetical protein	114	203	203	203
group_7208		hypothetical protein	114	557	557	557
wecC		UDP-N-acetyl-D-mannosamine dehydrogenase	114	1262	1262	1262
thiN		Thiamine pyrophosphokinase	114	641	641	641
rpoZ		DNA-directed RNA polymerase subunit omega	114	218	218	218
gyrA		DNA gyrase subunit A	114	2660	2669	2664
frdB		Fumarate reductase iron-sulfur subunit	114	815	815	815
pta		Phosphate acetyltransferase	114	986	986	986
ykoD_2		Putative HMP/thiamine import ATP-binding protein YkoD	114	1400	1400	1400
group_7216		hypothetical protein	114	866	878	877
mutL		DNA mismatch repair protein MutL	114	2009	2009	2009
group_7218		hypothetical protein	114	1079	1079	1079
prkC		Serine/threonine-protein kinase PrkC	114	1994	2000	1994
group_7220		hypothetical protein	114	1250	1265	1264
mvaS		Hydroxymethylglutaryl-CoA synthase	114	1166	1166	1166
group_7222		DegV domain-containing protein	114	839	839	839
recU		Holliday junction resolvase RecU	114	626	626	626
menF		Isochorismate synthase MenF	114	1151	1151	1151
ahpC		Alkyl hydroperoxide reductase C	114	569	569	569
group_7226		hypothetical protein	114	536	536	536
oxyR		Hydrogen peroxide-inducible genes activator	114	866	866	866
gapA2		Glyceraldehyde-3-phosphate dehydrogenase 2	114	1025	1025	1025
dltA		D-alanine--D-alanyl carrier protein ligase	114	1457	1457	1457
potD		Spermidine/putrescine-binding periplasmic protein	114	1073	1073	1073
panB		3-methyl-2-oxobutanoate hydroxymethyltransferase	114	818	818	818
folE2		GTP cyclohydrolase FolE2	114	878	878	878
group_7233	glpQ_1	Glycerophosphodiester phosphodiesterase	114	929	929	929
rsbW		Serine-protein kinase RsbW	114	479	479	479
rluD_2		Ribosomal large subunit pseudouridine synthase D	114	821	821	821
nfuA		Fe/S biogenesis protein NfuA	114	242	242	242
fecD		Fe(3+) dicitrate transport system permease protein FecD	114	968	968	968
group_7238		hypothetical protein	114	527	527	527
dagK		Diacylglycerol kinase	114	947	947	947
group_7240		Putative pyridoxal phosphate-dependent acyltransferase	114	1187	1187	1187
ltaA		putative glycolipid permease LtaA	114	1190	1190	1190
folA		Dihydrofolate reductase	114	479	479	479
cntA		Metal-staphylopine-binding protein CntA	114	1598	1598	1598
group_7244		hypothetical protein	114	1307	1307	1307
group_7245		hypothetical protein	114	455	455	455
copA		Copper-exporting P-type ATPase	114	2408	2408	2408
treR_1		HTH-type transcriptional regulator TreR	114	728	728	728
feuC		Iron-uptake system permease protein FeuC	114	1016	1016	1016
mecA		Adapter protein MecA	114	719	719	719
group_725		hypothetical protein	114	146	155	146
rpsD		30S ribosomal protein S4	114	602	602	602
proC		Pyrroline-5-carboxylate reductase	114	812	815	814
nagP		PTS system N-acetylglucosamine-specific EIICB component	114	1466	1466	1466
pheT		Phenylalanine--tRNA ligase beta subunit	114	2402	2402	2402
nanA		N-acetylneuraminate lyase	114	881	881	881
murE		UDP-N-acetylmuramoyl-L-alanyl-D-glutamate--L-lysine ligase	114	1481	1484	1483
pchA		Salicylate biosynthesis isochorismate synthase	114	1361	1361	1361
tarA		N-acetylglucosaminyldiphosphoundecaprenol N-acetyl-beta-D-mannosaminyltransferase	114	764	764	764
group_7258		putative transcriptional regulatory protein	114	716	716	716
kdpB		Potassium-transporting ATPase ATP-binding subunit	114	2015	2027	2026
rpsT		30S ribosomal protein S20	114	251	251	251
group_7261		hypothetical protein	114	851	851	851
catE_2		Catechol-2,3-dioxygenase	114	800	806	805
rbsK		Ribokinase	114	914	914	914
bshA		N-acetyl-alpha-D-glucosaminyl L-malate synthase	114	1142	1142	1142
rimP		Ribosome maturation factor RimP	114	467	467	467
ywqE_2		Tyrosine-protein phosphatase YwqE	114	764	764	764
trmB		tRNA (guanine-N(7)-)-methyltransferase	114	644	644	644
lytR		Sensory transduction protein LytR	114	740	740	740
zntB		Zinc transport protein ZntB	114	947	947	947
rnz		Ribonuclease Z	114	920	920	920
group_7271		putative protein	114	1646	1646	1646
ftnA		Bacterial non-heme ferritin	114	500	500	500
yfiC		tRNA1(Val) (adenine(37)-N6)-methyltransferase	114	725	725	725
dus		putative tRNA-dihydrouridine synthase	114	986	986	986
aroK		Shikimate kinase	114	524	524	524
rplK		50S ribosomal protein L11	114	422	422	422
lipL		Octanoyl-[GcvH]:protein N-octanoyltransferase	114	836	836	836
group_7278		hypothetical protein	114	230	230	230
mneS		Manganese efflux system protein MneS	114	866	866	866
queG		Epoxyqueuosine reductase	114	1127	1127	1127
metC		Cystathionine beta-lyase MetC	114	1160	1160	1160
group_7282		hypothetical protein	114	452	452	452
rimM		Ribosome maturation factor RimM	114	503	503	503
ccpA		Catabolite control protein A	114	989	989	989
glmU		Bifunctional protein GlmU	114	1352	1352	1352
ugtP		Processive diacylglycerol beta-glucosyltransferase	114	1175	1175	1175
group_7287		hypothetical protein	114	1007	1007	1007
rsmE		Ribosomal RNA small subunit methyltransferase E	114	752	752	752
group_7289		Putative universal stress protein	114	500	500	500
ddl		D-alanine--D-alanine ligase	114	1070	1070	1070
uvrA		UvrABC system protein A	114	2828	2846	2845
mutS2		Endonuclease MutS2	114	2348	2348	2348
mrcA		Penicillin-binding protein 1A	114	905	905	905
garK_1		Glycerate 2-kinase	114	1124	1124	1124
yfiZ_1		putative siderophore transport system permease protein YfiZ	114	995	995	995
moaE		Molybdopterin synthase catalytic subunit	114	446	446	446
iscS_1		Cysteine desulfurase IscS	114	1142	1142	1142
rplGB		Ribosome-associated protein L7Ae-like protein	114	254	254	254
kdpE		KDP operon transcriptional regulatory protein KdpE	114	695	695	695
purQ		Phosphoribosylformylglycinamidine synthase subunit PurQ	114	662	671	670
group_7301		hypothetical protein	114	626	626	626
yifK		putative transport protein YifK	114	1379	1379	1379
group_7303		hypothetical protein	114	275	275	275
aldH1		4,4'-diaponeurosporen-aldehyde dehydrogenase	114	1379	1379	1379
rimI		[Ribosomal protein S18]-alanine N-acetyltransferase	114	464	464	464
group_7306		putative sensor-like histidine kinase	114	1556	1556	1556
tpiA		Triosephosphate isomerase	114	761	761	761
group_7308		hypothetical protein	114	260	260	260
gpmI		2,3-bisphosphoglycerate-independent phosphoglycerate mutase	114	1517	1535	1517
phoP		Alkaline phosphatase synthesis transcriptional regulatory protein PhoP	114	701	704	703
fumC		Fumarate hydratase class II	114	1385	1385	1385
bcp		Putative peroxiredoxin bcp	114	455	455	455
purS		Phosphoribosylformylglycinamidine synthase subunit PurS	114	263	263	263
yigZ		hypothetical protein	114	641	641	641
ndk		Nucleoside diphosphate kinase	114	449	449	449
group_7316		DegV domain-containing protein	114	866	866	866
uvrC		UvrABC system protein C	114	1781	1781	1781
hssR		Heme response regulator HssR	114	674	674	674
proP		Proline/betaine transporter	114	1400	1400	1400
ribBA		Riboflavin biosynthesis protein RibBA	114	1181	1181	1181
hemC		Porphobilinogen deaminase	114	926	926	926
mqo1		putative malate:quinone oxidoreductase 1	114	1478	1478	1478
leuB		3-isopropylmalate dehydrogenase	114	1046	1046	1046
purF		Amidophosphoribosyltransferase	114	1484	1484	1484
group_7325		hypothetical protein	114	1439	1439	1439
malG		Maltose/maltodextrin transport system permease protein MalG	114	839	839	839
alsT		Amino-acid carrier protein AlsT	114	1460	1466	1460
group_7328		hypothetical protein	114	1067	1067	1067
nagB_2		Glucosamine-6-phosphate deaminase	114	599	599	599
group_7330		hypothetical protein	114	764	764	764
glcU_2		putative glucose uptake protein GlcU	114	863	863	863
efp		Elongation factor P	114	557	557	557
alr1_2		Alanine racemase 1	114	1148	1148	1148
group_7334		hypothetical protein	114	410	410	410
veg		Protein Veg	114	263	263	263
cap8A_1		Capsular polysaccharide type 8 biosynthesis protein cap8A	114	662	662	662
czcD_2		Cadmium, cobalt and zinc/H(+)-K(+) antiporter	114	977	980	979
cspLA		Cold shock-like protein CspLA	114	200	200	200
pcrB		Heptaprenylglyceryl phosphate synthase	114	692	692	692
group_7340		hypothetical protein	114	674	674	674
auaG		Aurachin C monooxygenase/isomerase	114	1124	1124	1124
group_7342		hypothetical protein	114	161	161	161
hutG		Formimidoylglutamase	114	935	935	935
fcl		GDP-L-fucose synthase	114	887	899	888
recQ_1		ATP-dependent DNA helicase RecQ	114	1379	1379	1379
smpB		SsrA-binding protein	114	464	464	464
secE		Protein translocase subunit SecE	114	182	182	182
rpmD		50S ribosomal protein L30	114	179	179	179
sspC		Staphostatin B	114	329	329	329
hepT		Heptaprenyl diphosphate synthase component 2	114	959	959	959
yacP		putative protein YacP	114	524	524	524
group_7352		hypothetical protein	114	395	395	395
gatD_2		Lipid II isoglutaminyl synthase (glutamine-hydrolyzing) subunit GatD	114	731	731	731
truB		tRNA pseudouridine synthase B	114	917	917	917
rsmC		Ribosomal RNA small subunit methyltransferase C	114	608	608	608
nudF		ADP-ribose pyrophosphatase	114	539	542	541
group_7357		hypothetical protein	114	362	362	362
ileS		Isoleucine--tRNA ligase	114	2753	2753	2753
arcC2		Carbamate kinase 2	114	941	941	941
cycA_1		D-serine/D-alanine/glycine transporter	114	1361	1361	1361
dapB		4-hydroxy-tetrahydrodipicolinate reductase	114	722	722	722
murJ_2		hypothetical protein	114	1526	1526	1526
group_7363		hypothetical protein	114	365	365	365
group_7364		hypothetical protein	114	491	500	491
ansA		putative L-asparaginase	114	965	968	967
sasA		Adaptive-response sensory-kinase SasA	114	1664	1664	1664
group_7367		hypothetical protein	114	314	314	314
isdG_2		Heme oxygenase (staphylobilin-producing) 1	114	323	323	323
scrB		Sucrose-6-phosphate hydrolase	114	1484	1493	1484
dck		Deoxyadenosine/deoxycytidine kinase	114	662	662	662
group_7371		hypothetical protein	114	638	638	638
group_7372	scmP_1	N-acetylcysteine deacetylase	114	1151	1151	1151
group_7373		hypothetical protein	114	569	569	569
group_7374		hypothetical protein	114	521	521	521
lacE		PTS system lactose-specific EIICB component	114	1709	1736	1712
tarF		Teichoic acid glycerol-phosphate transferase	114	1169	1169	1169
ydjF		putative HTH-type transcriptional regulator YdjF	114	761	764	762
group_7378		hypothetical protein	114	185	185	185
salA		Iron-sulfur cluster carrier protein	114	1064	1064	1064
murF		UDP-N-acetylmuramoyl-tripeptide--D-alanyl-D-alanine ligase	114	1355	1358	1357
treR_2		HTH-type transcriptional regulator TreR	114	950	950	950
group_7382		hypothetical protein	114	461	461	461
hisI		Histidine biosynthesis bifunctional protein HisIE	114	632	632	632
group_7384		hypothetical protein	114	968	968	968
group_7385		putative protein	114	1028	1028	1028
group_7386		hypothetical protein	114	524	524	524
group_7387		hypothetical protein	114	926	926	926
murI		Glutamate racemase	114	800	800	800
accB_1		Biotin carboxyl carrier protein of acetyl-CoA carboxylase	114	464	464	464
group_7390		hypothetical protein	114	1544	1556	1549
metXA		Homoserine O-acetyltransferase	114	968	968	968
group_7392		hypothetical protein	114	1055	1055	1055
cydD		ATP-binding/permease protein CydD	114	1631	1631	1631
ypdF		Aminopeptidase YpdF	114	1061	1061	1061
msbA		Putative multidrug export ATP-binding/permease protein	114	1673	1673	1673
rpmB		50S ribosomal protein L28	114	188	188	188
mnaA_1		UDP-N-acetylglucosamine 2-epimerase	114	1145	1145	1145
nreB		Oxygen sensor histidine kinase NreB	114	1034	1034	1034
yafV		Omega-amidase YafV	114	785	785	785
group_7400		hypothetical protein	114	152	152	152
mrpE		Na(+)/H(+) antiporter subunit E	114	482	482	482
tadA_2		tRNA-specific adenosine deaminase	114	470	470	470
ribU		Riboflavin transporter RibU	114	545	545	545
yjbI		Group 2 truncated hemoglobin YjbI	114	365	365	365
group_7405		hypothetical protein	114	1166	1166	1166
pyrF		Orotidine 5'-phosphate decarboxylase	114	692	692	692
group_7407		Putative cytokinin riboside 5'-monophosphate phosphoribohydrolase	114	566	566	566
group_7408		Putative heme-dependent peroxidase	114	752	752	752
rsbV		Anti-sigma-B factor antagonist	114	326	326	326
group_7410		Farnesyl diphosphate synthase	114	881	881	881
nagB_1		Glucosamine-6-phosphate deaminase	114	758	758	758
kapB		Kinase-associated lipoprotein B	114	383	383	383
ydjZ		TVP38/TMEM64 family inner membrane protein YdjZ	114	575	575	575
crr		PTS system glucose-specific EIIA component	114	500	500	500
rlmN		putative dual-specificity RNA methyltransferase RlmN	114	1076	1094	1093
group_7416		hypothetical protein	114	167	167	167
lytM		Glycyl-glycine endopeptidase LytM	114	950	950	950
opcR		HTH-type transcriptional repressor OpcR	114	563	563	563
fadA		3-ketoacyl-CoA thiolase	114	1184	1184	1184
group_7420		hypothetical protein	114	389	389	389
group_7421		hypothetical protein	114	368	371	370
cntE		Staphylopine export protein	114	1193	1193	1193
group_7423		hypothetical protein	114	1034	1055	1053
group_7424		hypothetical protein	114	803	803	803
group_7425		hypothetical protein	114	467	467	467
czrA		HTH-type transcriptional repressor CzrA	114	320	320	320
icaD		Poly-beta-1,6-N-acetyl-D-glucosamine synthesis protein IcaD	114	305	305	305
isdF		putative heme-iron transport system permease protein IsdF	114	968	968	968
tsf		Elongation factor Ts	114	881	881	881
hrtA_1		Putative hemin import ATP-binding protein HrtA	114	665	665	665
rpsZ		30S ribosomal protein S14 type Z	114	185	185	185
group_7432		Putative flavoprotein monooxygenase	114	1106	1106	1106
bdbD		Disulfide bond formation protein D	114	599	599	599
hisF		Imidazole glycerol phosphate synthase subunit HisF	114	758	758	758
pdhC_1		Dihydrolipoyllysine-residue acetyltransferase component of pyruvate dehydrogenase complex	114	1274	1274	1274
acpS		Holo-[acyl-carrier-protein] synthase	114	359	359	359
gntT		High-affinity gluconate transporter	114	1358	1358	1358
group_7439		hypothetical protein	114	1031	1031	1031
group_744		hypothetical protein	114	512	575	567
yhaP		putative protein YhaP	114	1211	1232	1231
nrnA		Bifunctional oligoribonuclease and PAP phosphatase NrnA	114	941	941	941
trpG_1		Anthranilate synthase component 2	114	593	593	593
hisB		Imidazoleglycerol-phosphate dehydratase	114	578	578	578
group_7444		hypothetical protein	114	521	521	521
opuBA		Vitamin B12 import ATP-binding protein BtuD	114	977	977	977
czcD_1		Cadmium, cobalt and zinc/H(+)-K(+) antiporter	114	959	959	959
group_7447		hypothetical protein	114	506	506	506
farB_1		Fatty acid resistance protein FarB	114	1415	1439	1438
group_7449		hypothetical protein	114	1283	1286	1285
bsaA_2		Glutathione peroxidase BsaA	114	497	497	497
pxpA		5-oxoprolinase subunit A	114	752	752	752
group_7452		hypothetical protein	114	176	176	176
group_7453		hypothetical protein	114	1976	1976	1976
yqeH		putative protein YqeH	114	1100	1100	1100
ywqE_1		Tyrosine-protein phosphatase YwqE	114	767	770	767
ysdC_1		Putative aminopeptidase YsdC	114	1022	1040	1031
group_7457		hypothetical protein	114	680	680	680
trpB		Tryptophan synthase beta chain	114	1214	1214	1214
group_7459		hypothetical protein	114	698	698	698
epsL		putative sugar transferase EpsL	114	557	557	557
trmR		tRNA 5-hydroxyuridine methyltransferase	114	638	638	638
ponA		Penicillin-binding protein 1A/1B	114	2150	2183	2180
dnaD		DNA replication protein DnaD	114	686	686	686
rlmCD		23S rRNA (uracil-C(5))-methyltransferase RlmCD	114	1361	1361	1361
srtB		Sortase B	114	734	734	734
group_7466		Putative zinc metalloprotease	114	1286	1286	1286
fadN		putative 3-hydroxyacyl-CoA dehydrogenase	114	2261	2261	2261
group_7468		hypothetical protein	114	2270	2273	2272
menG		Demethylmenaquinone methyltransferase	114	725	725	725
group_7470		hypothetical protein	114	1370	1370	1370
group_7471		hypothetical protein	114	173	173	173
group_7472		hypothetical protein	114	458	458	458
rluB		Ribosomal large subunit pseudouridine synthase B	114	737	737	737
rpmI		50S ribosomal protein L35	114	200	200	200
group_7475		hypothetical protein	114	668	674	668
group_7476		hypothetical protein	114	908	908	908
sbnA		N-(2-amino-2-carboxyethyl)-L-glutamate synthase	114	980	980	980
rplGA		putative ribosomal protein YlxQ	114	314	317	316
truA		tRNA pseudouridine synthase A	114	794	803	802
panC		Pantothenate synthetase	114	851	851	851
tcyP		L-cystine uptake protein TcyP	114	1388	1388	1388
narH		Respiratory nitrate reductase 1 beta chain	114	1559	1559	1559
rutD		putative protein	114	800	800	800
fabD		Malonyl CoA-acyl carrier protein transacylase	114	926	926	926
cspA_1		Cold shock protein CspA	114	200	200	200
msrA2		Peptide methionine sulfoxide reductase MsrA 2	114	533	533	533
plsX		Phosphate acyltransferase	114	986	986	986
group_7488		hypothetical protein	114	164	164	164
lacR		Lactose phosphotransferase system repressor	114	755	755	755
recX		Regulatory protein RecX	114	818	818	818
group_7491		hypothetical protein	114	194	194	194
trpS		Tryptophan--tRNA ligase	114	989	989	989
yfhP		putative protein YfhP	114	977	977	977
hutU		Urocanate hydratase	114	1634	1661	1660
mrpC		Na(+)/H(+) antiporter subunit C	114	344	344	344
nos		Nitric oxide synthase oxygenase	114	1076	1076	1076
gpsA		Glycerol-3-phosphate dehydrogenase [NAD(P)+]	114	998	998	998
kimA		Potassium transporter KimA	114	1829	1829	1829
hssS		Heme sensor protein HssS	114	1373	1373	1373
ydaF		Putative ribosomal N-acetyltransferase YdaF	114	545	578	545
group_758		hypothetical protein	114	1712	1712	1712
btuD_2		Vitamin B12 import ATP-binding protein BtuD	114	818	842	841
pgcA		Phosphoglucomutase	114	1637	1640	1637
group_764		hypothetical protein	114	176	749	743
nasF		Uroporphyrinogen-III C-methyltransferase	114	977	977	977
group_771		hypothetical protein	114	275	275	275
ogt		Methylated-DNA--protein-cysteine methyltransferase	114	473	521	519
menE_2		2-succinylbenzoate--CoA ligase	114	1478	1478	1478
group_841		hypothetical protein	114	1883	1907	1902
ywqD_1		Tyrosine-protein kinase YwqD	114	248	692	680
group_856		hypothetical protein	114	827	827	827
group_858		hypothetical protein	114	200	401	370
group_869		putative oxidoreductase	114	650	695	694
bacC		Dihydroanticapsin 7-dehydrogenase	114	719	818	805
group_883		hypothetical protein	114	515	770	765
map_1		Protein map	114	254	425	417
mhqD		Putative hydrolase MhqD	114	593	593	593
gtfA_2		UDP-N-acetylglucosamine--peptide N-acetylglucosaminyltransferase GtfA subunit	114	1466	1472	1471
group_910		hypothetical protein	114	203	302	256
group_911		hypothetical protein	114	623	1076	1072
ytmI		putative N-acetyltransferase YtmI	114	476	542	535
tag		DNA-3-methyladenine glycosylase 1	114	182	560	554
group_991		Oleate hydratase	114	1637	1775	1773
yfkN		Trifunctional nucleotide phosphoesterase protein YfkN	114	1493	1535	1532
group_1073		hypothetical protein	113	992	1193	1191
group_1147		hypothetical protein	113	650	1124	1119
arsB		Arsenical pump membrane protein	113	1292	1292	1292
qorB		Quinone oxidoreductase 2	113	740	845	841
group_1219		hypothetical protein	113	221	323	322
panS		Pantothenate precursors transporter PanS	113	272	917	861
group_1242		hypothetical protein	113	251	251	251
swrC		Swarming motility protein SwrC	113	524	3167	2864
ssaA		Staphylococcal secretory antigen SsaA	113	380	776	759
kdpC		Potassium-transporting ATPase KdpC subunit	113	560	560	560
rot		HTH-type transcriptional regulator rot	113	248	401	398
group_1490		hypothetical protein	113	260	374	369
group_1492		hypothetical protein	113	374	398	396
group_1493		Lipoate--protein ligase 2	113	1022	1022	1022
gltA		Glutamate synthase [NADPH] large chain	113	2114	4499	4471
group_1513		hypothetical protein	113	857	1277	1269
group_1540		hypothetical protein	113	233	233	233
group_1553		hypothetical protein	113	443	449	443
gtfA_3		UDP-N-acetylglucosamine--peptide N-acetylglucosaminyltransferase GtfA subunit	113	248	1490	1479
group_1591		hypothetical protein	113	377	1145	1131
group_1611		hypothetical protein	113	638	806	789
tagX		Putative glycosyltransferase TagX	113	668	1061	1057
aes		Acetyl esterase	113	641	1043	1039
group_1808		hypothetical protein	113	458	857	851
cdd		Cytidine deaminase	113	227	404	400
group_1844		hypothetical protein	113	188	188	188
phoB		Alkaline phosphatase 3	113	1031	1424	1418
aur		Zinc metalloproteinase aureolysin	113	923	1529	1491
bceB_2		Bacitracin export permease protein BceB	113	1880	1880	1880
group_1900		hypothetical protein	113	1013	1361	1352
metI		Cystathionine gamma-synthase/O-acetylhomoserine (thiol)-lyase	113	803	1103	1100
panE		2-dehydropantoate 2-reductase	113	761	935	933
rihB		Pyrimidine-specific ribonucleoside hydrolase RihB	113	689	941	936
tagU_2		Polyisoprenyl-teichoic acid--peptidoglycan teichoic acid transferase TagU	113	1217	1253	1220
nhaK_2		Sodium, potassium, lithium and rubidium/H(+) antiporter	113	275	2042	2026
arg		Arginase	113	476	908	900
isdC		Iron-regulated surface determinant protein C	113	557	686	681
group_2295		hypothetical protein	113	1337	1502	1500
group_2312		hypothetical protein	113	467	707	702
bepA		Beta-barrel assembly-enhancing protease	113	728	1244	1239
group_2344		putative protein	113	296	296	296
msmX		Oligosaccharides import ATP-binding protein MsmX	113	800	1097	1094
group_2430		hypothetical protein	113	389	662	659
guaA		GMP synthase [glutamine-hydrolyzing]	113	200	1541	1517
mgrA		HTH-type transcriptional regulator MgrA	113	218	443	439
group_2537		hypothetical protein	113	377	428	377
group_2570		hypothetical protein	113	542	860	855
group_2571		hypothetical protein	113	1097	1373	1370
group_2605		hypothetical protein	113	1070	1295	1293
group_2660	brnQ_2	Branched-chain amino acid transport system 2 carrier protein	113	1277	1310	1306
group_2912		Putative membrane protein insertion efficiency factor	113	257	257	257
hisZ		ATP phosphoribosyltransferase regulatory subunit	113	818	857	837
group_3075		hypothetical protein	113	356	362	356
argO		Arginine exporter protein ArgO	113	617	617	617
group_3204		hypothetical protein	113	182	476	473
group_3257		putative N-acetyltransferase	113	440	440	440
pspB		Putative phosphoserine phosphatase 2	113	245	584	578
group_3794		hypothetical protein	113	629	641	629
liaR		Transcriptional regulatory protein LiaR	113	623	623	623
hemH		Ferrochelatase	113	923	923	923
ytpA		Phospholipase YtpA	113	827	827	827
dnaB		Replication initiation and membrane attachment protein	113	1400	1400	1400
znuB		High-affinity zinc uptake system membrane protein ZnuB	113	872	872	872
hup		DNA-binding protein HU	113	272	272	272
rpsN2		Alternate 30S ribosomal protein S14	113	269	269	269
group_3848		hypothetical protein	113	854	854	854
ymcA		putative protein YmcA	113	365	365	365
group_3852		hypothetical protein	113	866	866	866
asp2		Accessory Sec system protein Asp2	113	1571	1571	1571
group_3858		hypothetical protein	113	1229	1238	1237
sodM		Superoxide dismutase [Mn/Fe] 2	113	599	599	599
esaB		Type VII secretion system accessory factor EsaB	113	242	242	242
focA		putative formate transporter 1	113	821	824	823
tatAy		Sec-independent protein translocase protein TatAy	113	215	215	215
rpsF		30S ribosomal protein S6	113	296	296	296
mccB		Cystathionine gamma-lyase	113	1142	1142	1142
tcaR		HTH-type transcriptional regulator TcaR	113	455	455	455
group_3889		hypothetical protein	113	326	326	326
ptsI		Phosphoenolpyruvate-protein phosphotransferase	113	1718	1718	1718
group_3909		hypothetical protein	113	1295	1295	1295
group_3911		hypothetical protein	113	644	644	644
lacC_1		Tagatose-6-phosphate kinase	113	920	920	920
group_3914		hypothetical protein	113	188	188	188
group_3917		hypothetical protein	113	170	170	170
radA		DNA repair protein RadA	113	1364	1364	1364
group_3921		hypothetical protein	113	341	341	341
sarA		Transcriptional regulator SarA	113	374	374	374
abgB		p-aminobenzoyl-glutamate hydrolase subunit B	113	1184	1184	1184
yhfK		putative sugar epimerase YhfK	113	665	665	665
bcrA_2		Bacitracin transport ATP-binding protein BcrA	113	872	872	872
group_3927		hypothetical protein	113	323	326	325
group_3928		hypothetical protein	113	386	386	386
group_3929		hypothetical protein	113	701	701	701
menE_1		2-succinylbenzoate--CoA ligase	113	251	1376	1324
group_467		hypothetical protein	113	179	467	381
group_4935		hypothetical protein	113	692	701	692
group_577		hypothetical protein	113	401	986	952
group_6543		hypothetical protein	113	92	92	92
tatC2		Sec-independent protein translocase protein TatCy	113	479	701	629
sspP		Staphopain A	113	560	1178	1158
bceB_1		Bacitracin export permease protein BceB	113	272	2000	1970
sle1		N-acetylmuramoyl-L-alanine amidase sle1	113	410	1025	920
group_83		hypothetical protein	113	212	7508	6209
lysA		Diaminopimelate decarboxylase	113	1022	1265	1262
group_978		hypothetical protein	113	236	236	236
yedJ		putative protein YedJ	112	404	662	644
group_1211		hypothetical protein	112	338	629	625
sarZ		HTH-type transcriptional regulator SarZ	112	314	458	445
ureB		Urease subunit beta	112	410	410	410
csbB		Putative glycosyltransferase CsbB	112	440	983	973
yclQ		Petrobactin-binding protein YclQ	112	872	1028	1016
rnhC		Ribonuclease HIII	112	605	989	939
group_1409		hypothetical protein	112	695	1487	1479
pbpH		Penicillin-binding protein H	112	1319	2075	2064
group_1496		hypothetical protein	112	1028	1133	1132
ydaG		General stress protein 26	112	422	422	422
group_1571		hypothetical protein	112	308	1055	1026
group_1589		hypothetical protein	112	173	173	173
mntH_1		Divalent metal cation transporter MntH	112	929	1232	1223
tdcB		L-threonine dehydratase catabolic TdcB	112	902	1040	1032
ybiT		putative ABC transporter ATP-binding protein YbiT	112	323	1601	1582
msrAB		Peptide methionine sulfoxide reductase msrA/msrB	112	476	476	476
ssuC		Putative aliphatic sulfonates transport permease protein SsuC	112	350	761	757
group_1898		putative ABC transporter permease	112	668	1049	1045
group_1903		Protein-ADP-ribose hydrolase	112	800	800	800
group_1945		hypothetical protein	112	233	419	417
group_1977		hypothetical protein	112	419	419	419
yhdG		putative amino acid permease YhdG	112	1043	1448	1441
nrgA		Ammonium transporter	112	956	1250	1247
isdH		Iron-regulated surface determinant protein H	112	776	2738	2378
group_2064		hypothetical protein	112	800	947	945
yfnB		Putative HAD-hydrolase YfnB	112	452	686	679
zapA		Cell division protein ZapA	112	155	266	265
dppE		Dipeptide-binding protein DppE	112	1088	1667	1650
group_2315		hypothetical protein	112	299	299	299
nikC		Nickel import system permease protein NikC	112	614	830	828
group_2361		hypothetical protein	112	1358	2606	2594
group_2376		hypothetical protein	112	611	611	611
bglK		Beta-glucoside kinase	112	539	860	857
group_2436		hypothetical protein	112	308	308	308
group_2457		hypothetical protein	112	212	659	655
cysQ		3'(2'),5'-bisphosphate nucleotidase CysQ	112	572	797	792
nrdE		Ribonucleoside-diphosphate reductase subunit alpha	112	1496	2105	2099
mcsB		Protein-arginine kinase	112	782	1010	1007
ppaX		Pyrophosphatase PpaX	112	683	683	683
cshA		DEAD-box ATP-dependent RNA helicase CshA	112	1010	1520	1515
mntH_2		Divalent metal cation transporter MntH	112	329	1358	1342
nikE		Nickel import system ATP-binding protein NikE	112	701	701	701
nucH		Thermonuclease	112	485	533	532
cmtB		Mannitol-specific cryptic phosphotransferase enzyme IIA component	112	443	443	443
group_3040		hypothetical protein	112	1955	1955	1955
group_3133		hypothetical protein	112	275	1010	1003
group_3153		hypothetical protein	112	473	485	473
ybaK		Cys-tRNA(Pro)/Cys-tRNA(Cys) deacylase YbaK	112	482	482	482
lipR		Putative acetyl-hydrolase LipR	112	968	968	968
group_3839		hypothetical protein	112	422	422	422
lnrL_3		Linearmycin resistance ATP-binding protein LnrL	112	659	659	659
group_3870	hrtA_1	Putative hemin import ATP-binding protein HrtA	112	677	677	677
ecfA2		Energy-coupling factor transporter ATP-binding protein EcfA2	112	860	860	860
pepS		Aminopeptidase PepS	112	1247	1247	1247
ssaA2		Staphylococcal secretory antigen ssaA2	112	803	818	805
argC		N-acetyl-gamma-glutamyl-phosphate reductase	112	671	2081	1032
rhaS		HTH-type transcriptional activator RhaS	112	134	1955	1893
group_685		hypothetical protein	112	191	1091	1080
group_863		hypothetical protein	112	305	497	481
ampR		HTH-type transcriptional activator AmpR	112	563	893	863
group_909		hypothetical protein	112	116	200	184
group_969		hypothetical protein	112	341	341	341
nth_2		Endonuclease III	111	281	635	631
ghrB_2		Glyoxylate/hydroxypyruvate reductase B	111	134	959	951
group_1082		Protein ADP-ribosyltransferase	111	443	947	917
group_1166		hypothetical protein	111	434	434	434
nupC_1		Nucleoside permease NupC	111	743	1220	1207
feoB		Fe(2+) transporter FeoB	111	887	1994	1977
lnrL_2		Linearmycin resistance ATP-binding protein LnrL	111	467	899	892
lacG		6-phospho-beta-galactosidase	111	839	1412	1400
yvgN		Glyoxal reductase	111	416	833	829
group_1816		hypothetical protein	111	566	1067	1062
nasD		Nitrite reductase [NAD(P)H]	111	1748	2405	2399
yacL		putative PIN and TRAM-domain containing protein YacL	111	458	1136	1068
group_2076		hypothetical protein	111	272	617	613
group_2240		Soluble hydrogenase 42 kDa subunit	111	569	1166	1152
smc		Chromosome partition protein Smc	111	2432	3566	3555
group_250		hypothetical protein	111	671	1292	1254
pepT_2		Peptidase T	111	620	1226	1220
dosC		hypothetical protein	111	641	1070	1066
group_2575		hypothetical protein	111	479	563	562
pheA		Bifunctional chorismate mutase/prephenate dehydratase	111	470	794	788
folP		Dihydropteroate synthase	111	803	803	803
group_2916		hypothetical protein	111	206	224	223
group_3287		hypothetical protein	111	191	191	191
norB_1		Quinolone resistance protein NorB	111	1259	1394	1389
sarR		HTH-type transcriptional regulator SarR	111	347	347	347
group_471		hypothetical protein	111	269	767	677
group_563		hypothetical protein	111	359	359	359
group_740		hypothetical protein	111	524	722	684
comEC		ComE operon protein 3	111	1445	2201	2159
pxpB_1		5-oxoprolinase subunit B	111	488	734	720
tarI2		Ribitol-5-phosphate cytidylyltransferase 2	110	452	716	696
group_1563		hypothetical protein	110	371	587	583
group_1566		hypothetical protein	110	596	1010	987
group_1914		putative protein	110	953	956	955
yfiZ_2		putative siderophore transport system permease protein YfiZ	110	1031	1031	1031
cntI		Pseudopaline exporter CntI	110	866	1385	870
group_2324		hypothetical protein	110	116	116	116
hisC_2		Histidinol-phosphate aminotransferase	110	266	1058	1050
comGC		ComG operon protein 3	110	311	311	311
rclA		putative pyridine nucleotide-disulfide oxidoreductase RclA	110	671	1322	1295
topB		DNA topoisomerase 3	110	1400	2135	2100
farB_2		Fatty acid resistance protein FarB	110	365	1448	1334
cinA		Putative competence-damage inducible protein	110	458	1151	1085
icaC		putative poly-beta-1,6-N-acetyl-D-glucosamine export protein	110	482	1052	1026
group_1167		hypothetical protein	109	371	1070	1032
manR		Transcriptional regulator ManR	109	641	1874	1858
fruA		PTS system fructose-specific EIIABC component	109	1337	1970	1951
hlgA		Gamma-hemolysin component A	109	629	965	953
ywaC		GTP pyrophosphokinase YwaC	109	569	692	690
mutS_2		DNA mismatch repair protein MutS	109	833	1610	1595
group_2490		hypothetical protein	109	503	1037	1027
group_2501		hypothetical protein	109	245	245	245
group_994		hypothetical protein	109	812	1430	1416
scmP_2		N-acetylcysteine deacetylase	108	908	1121	1103
rihA		Pyrimidine-specific ribonucleoside hydrolase RihA	108	479	935	929
ywtE		Phosphatase YwpJ	108	857	875	857
gtfA_1		UDP-N-acetylglucosamine--peptide N-acetylglucosaminyltransferase GtfA subunit	108	1055	1508	1470
group_1882		hypothetical protein	108	815	1163	1157
group_1997		hypothetical protein	108	1127	1553	1549
group_2308		hypothetical protein	108	182	182	182
ywqN		Putative NAD(P)H-dependent FMN-containing oxidoreductase YwqN	108	518	536	535
group_3191		hypothetical protein	108	203	203	203
menC		o-succinylbenzoate synthase	108	1001	1001	1001
trpF		N-(5'-phosphoribosyl)anthranilate isomerase	108	470	635	633
group_894		hypothetical protein	108	218	350	297
group_1045		putative ABC transporter ATP-binding protein	107	284	641	634
yveA		Aspartate-proton symporter	107	824	1646	1583
baiN		putative protein	107	968	1268	1262
nikB		Nickel import system permease protein NikB	107	740	986	983
umuC		Protein UmuC	107	956	1262	1254
group_1580		hypothetical protein	107	416	446	417
group_1866		hypothetical protein	107	497	740	737
ptsG_2		PTS system glucose-specific EIICBA component	107	833	1529	1517
group_2010		putative autolysin LDP	107	686	839	836
bcrA_1		Bacitracin transport ATP-binding protein BcrA	107	695	695	695
group_2032		hypothetical protein	107	1667	2000	1831
addB		ATP-dependent helicase/deoxyribonuclease subunit B	107	1214	3476	3454
entA		Enterotoxin type A	107	167	839	408
ysdC_2		Putative aminopeptidase YsdC	107	371	1076	1069
hldD		ADP-L-glycero-D-manno-heptose-6-epimerase	107	839	851	850
orr		Ornithine racemase	107	914	1070	1067
scmP_4		N-acetylcysteine deacetylase	107	635	1175	1169
MroQ		Membrane-embedded CAAX protease MroQ	107	743	884	744
opuCC		Carnitine transport binding protein OpuCC	107	941	941	941
yydK		putative HTH-type transcriptional regulator YydK	107	704	704	704
group_3879		hypothetical protein	107	266	266	266
group_3881		hypothetical protein	107	422	422	422
yehR		putative lipoprotein YehR	107	455	455	455
opuCB		Carnitine transport permease protein OpuCB	107	635	635	635
opuCD		Carnitine transport permease protein OpuCD	107	695	695	695
norB_4		Quinolone resistance protein NorB	107	1400	1400	1400
group_3918		hypothetical protein	107	770	770	770
group_3968		hypothetical protein	107	677	680	679
trpC		Indole-3-glycerol phosphate synthase	107	524	782	777
group_777		hypothetical protein	107	731	764	761
iscS_2		Cysteine desulfurase IscS	107	1166	1166	1166
cocE		Cocaine esterase	106	1142	1682	1654
yqeN		putative protein YqeN	106	281	1013	965
group_1228		hypothetical protein	106	377	614	586
group_1433		Monoacylglycerol lipase	106	296	917	911
arlS		Signal transduction histidine-protein kinase ArlS	106	806	1355	1348
cntL		D-histidine 2-aminobutanoyltransferase	106	500	818	815
group_2304		hypothetical protein	106	224	413	411
garK_2		Glycerate 2-kinase	106	698	1142	1137
rhaR		HTH-type transcriptional activator RhaR	106	173	2210	1958
sbcC		Nuclease SbcCD subunit C	106	1589	3029	2913
hlgC		Gamma-hemolysin component C	106	338	947	934
group_990		hypothetical protein	106	602	653	602
pxpC_1		5-oxoprolinase subunit C	105	545	1010	1005
mhqA_2		Putative ring-cleaving dioxygenase MhqA	105	122	968	917
glcU_1		putative glucose uptake protein GlcU	105	629	881	878
group_1908		NAD(P)H-dependent FAD/FMN reductase	105	353	566	547
yclO		Petrobactin import system permease protein YclO	105	650	956	953
acsA_2		Acetyl-coenzyme A synthetase	105	1142	1706	1689
hchA		Protein/nucleic acid deglycase HchA	105	665	878	875
group_3915		hypothetical protein	105	1340	1346	1344
group_3945		Antibacterial protein 3	105	134	134	134
flp		Protein flp	105	212	1499	1484
deoC1		Deoxyribose-phosphate aldolase 1	105	158	662	647
group_772		Serine protease HtrA-like protein	105	1157	2309	2284
group_865		hypothetical protein	105	248	308	304
der_1		GTPase Der	105	1937	3515	3412
group_1178		putative CtpA-like serine protease	104	1208	1490	1485
group_142		hypothetical protein	104	449	1523	1236
cap8A_2		Capsular polysaccharide type 8 biosynthesis protein cap8A	104	482	668	664
yfcJ		putative MFS-type transporter YfcJ	104	851	1211	1190
yefM		Antitoxin YefM	104	251	251	251
moaC		Cyclic pyranopterin monophosphate synthase	104	494	494	494
group_526		hypothetical protein	104	386	461	412
selX		Enterotoxin-like toxin X	104	281	611	588
group_782		hypothetical protein	104	206	929	904
ylmA		putative ABC transporter ATP-binding protein YlmA	104	782	782	782
gph		Phosphoglycolate phosphatase	103	326	647	643
pnoA		Nitronate monooxygenase	103	638	1067	1061
yoeB		Toxin YoeB	102	191	266	264
group_1230		hypothetical protein	102	260	476	469
ecfA1		Energy-coupling factor transporter ATP-binding protein EcfA1	102	497	809	805
group_1931		putative ABC transporter ATP-binding protein	102	1328	1733	1729
group_2294		hypothetical protein	102	443	443	443
bioD		ATP-dependent dethiobiotin synthetase BioD	102	512	686	684
nikD		Nickel import system ATP-binding protein NikD	102	527	776	772
gatD_1		Galactitol 1-phosphate 5-dehydrogenase	102	434	1043	1019
group_981		hypothetical protein	102	740	959	956
group_3228		hypothetical protein	101	401	401	401
secA1_1		Protein translocase subunit SecA 1	101	368	2390	2278
trpD2		Anthranilate phosphoribosyltransferase 2	101	242	998	938
deoC2		Deoxyribose-phosphate aldolase 2	101	158	662	646
group_1088		hypothetical protein	100	410	974	961
lipA_1		Lipase 1	100	1604	2045	2036
secY_1		Protein translocase subunit SecY	100	857	1211	1197
gsiA		Glutathione import ATP-binding protein GsiA	100	743	1592	1564
irtA		Putative multidrug export ATP-binding/permease protein	100	1022	1763	1755
group_2397		hypothetical protein	100	884	1544	1524
group_2977		hypothetical protein	100	104	185	172
splF		Serine protease SplF	100	602	719	717
splB		Serine protease SplB	100	164	722	657
group_1151		hypothetical protein	99	221	482	466
group_1274		hypothetical protein	99	383	821	798
acuC		Acetoin utilization protein AcuC	99	272	1169	1159
group_1627		hypothetical protein	99	644	1133	1113
yhaN		hypothetical protein	99	395	2936	2910
tsaC		Putative threonylcarbamoyl-AMP synthase	99	527	641	639
[truncated: 5,502 more rows]

## Sheet: Table S3
Table S3. Distribution of antibiotic resistance genes detected using ABRicate and CARD
	AMR genes
ID	AAC(6')-Ie-APH(2'')-Ia	ANT(4')-Ib	APH(3')-IIIa	ErmA	ErmC	PC1_beta-lactamase_(blaZ)	SAT-4	Staphylococcus_aureus_FosB	Staphylococcus_aureus_norA	Staphylococcys_aureus_LmrS	aad(6)	arlR	arlS	dfrC	dfrG	lnuA	lnuG	mecA	mecI	mecR1	mepA	mepR	mgrA	mphC	msrA	qacA	tet(38)	tet(K)	tet(L)	tetM	Total AMR found
10095A_19	0	0	0	0	0	1	0	1	1	1	0	1	1	0	0	0	0	0	0	0	1	1	1	0	0	0	1	0	0	0	10
10102A_19	0	0	0	0	0	1	0	1	1	1	0	1	1	0	0	0	0	0	0	0	1	1	1	0	0	0	1	0	0	0	10
10184d_18	0	0	0	0	0	1	0	1	1	1	0	1	1	0	0	0	0	0	0	0	1	1	1	0	0	0	1	0	0	0	10
10299A_19	0	0	1	0	0	1	1	1	1	1	0	1	1	0	0	0	0	1	0	0	1	1	1	1	1	0	1	0	0	0	15
10424A_17	0	0	0	0	0	1	0	1	1	1	0	1	1	0	0	0	0	0	0	0	1	1	1	0	0	0	1	0	0	0	10
1192A_18	0	0	0	0	0	1	0	1	1	1	0	1	1	0	0	0	0	0	0	0	1	1	1	0	0	0	1	0	0	0	10
1285C_20	0	0	0	0	0	0	0	1	1	1	0	1	1	0	0	0	0	0	0	0	1	1	1	0	0	0	1	0	0	0	9
1337a_19	0	0	0	0	0	0	0	1	1	1	0	1	1	0	1	0	0	0	0	0	1	1	1	0	0	0	1	0	0	0	10
1376B_18	0	0	0	0	1	0	0	1	1	1	0	1	1	0	0	1	0	0	0	0	1	1	1	0	0	0	1	0	0	0	11
1466a_19	0	0	0	0	0	0	0	1	1	1	0	1	1	0	1	0	0	0	0	0	1	1	0	0	0	0	1	0	0	0	9
1557A_20	0	0	0	0	0	0	0	1	1	1	0	1	1	0	0	0	0	0	0	0	1	1	1	0	0	0	1	0	0	0	9
1586A_18	0	0	0	0	0	0	0	0	1	1	0	1	1	0	0	0	0	0	0	0	1	1	1	0	0	0	1	0	0	0	8
1590A_18	0	0	0	0	0	0	0	1	1	1	0	1	1	0	0	0	0	0	0	0	1	1	1	0	0	0	1	0	0	0	9
1783B_18	0	0	0	1	0	1	0	0	1	1	0	1	1	0	0	0	0	1	0	0	1	1	1	0	0	0	1	0	0	0	11
193A_20	0	0	1	0	0	1	1	1	1	1	0	1	1	0	0	0	0	0	0	0	1	1	1	0	0	0	1	1	0	0	13
1985_2B_20	0	1	0	1	0	1	0	1	1	1	0	1	1	0	0	0	0	1	1	1	1	1	1	0	0	0	1	0	0	0	15
1991A_20	0	0	0	0	0	1	0	1	1	1	0	1	1	0	0	0	0	0	0	0	1	1	1	0	0	0	1	0	0	0	10
2045A_18	0	0	0	0	0	0	0	0	1	1	0	1	1	0	0	0	0	0	0	0	1	1	1	0	0	0	1	0	0	0	8
2098_18	0	0	0	0	0	0	0	0	1	1	0	1	1	0	0	0	0	0	0	0	1	1	1	0	0	0	1	0	0	0	8
2210B_18	0	1	1	0	0	1	1	1	1	1	0	1	1	1	0	0	0	1	0	0	1	1	1	1	1	0	1	1	0	0	18
2217b_19	0	0	0	0	0	0	0	1	1	1	0	1	1	0	0	0	0	0	0	0	1	1	1	0	0	0	1	0	0	0	9
2324a_19	0	0	0	0	0	0	0	1	1	1	0	1	1	0	0	0	0	0	0	0	1	1	1	0	0	0	1	0	0	0	9
2522A_19	0	0	1	0	0	1	1	1	1	1	0	1	1	0	0	0	0	1	0	0	1	1	1	1	1	0	1	0	0	0	15
2601A_19	0	0	0	0	0	1	0	1	1	1	0	1	1	0	0	0	0	0	0	0	1	1	1	0	0	0	1	0	0	0	10
2747G_19	0	0	0	0	0	1	0	0	1	1	0	1	1	0	0	0	0	0	0	0	1	1	1	0	0	0	1	0	0	1	10
2757A_18	0	0	0	0	0	0	0	0	1	1	0	1	1	0	0	0	0	0	0	0	1	1	1	0	0	0	1	0	0	0	8
2805A_19	0	0	0	0	0	0	0	1	1	1	0	1	1	0	0	0	0	0	0	0	1	1	1	0	0	0	1	0	0	0	9
2949_1B_18	0	0	0	0	0	0	0	0	1	1	0	1	1	0	0	0	0	0	0	0	1	1	1	0	0	0	1	0	0	0	8
3113_3A_18	0	0	0	0	0	0	0	0	1	1	0	1	1	0	0	0	0	0	0	0	1	1	1	0	0	0	1	0	0	0	8
3284A_19	0	0	0	0	0	0	0	1	1	1	0	1	1	0	0	0	0	0	0	0	1	1	1	0	0	0	1	0	0	0	9
3410_4E_19	1	0	0	0	0	1	0	0	1	1	0	1	1	0	0	0	0	0	0	0	1	1	1	0	0	0	1	0	0	1	11
3581A_18	0	0	0	0	0	0	0	0	1	1	0	1	1	0	0	0	0	0	0	0	1	1	1	0	0	0	1	0	0	0	8
3659B_19	0	0	0	0	0	0	0	1	1	1	0	1	1	0	0	0	0	0	0	0	1	1	1	0	0	0	1	0	0	0	9
3669A_18	0	0	0	0	0	0	0	0	1	1	0	1	1	0	0	0	0	0	0	0	1	1	1	0	0	0	1	0	0	0	8
3684_A_19	0	0	0	0	0	0	0	1	1	1	0	1	1	0	0	0	0	0	0	0	1	1	1	0	0	0	1	0	0	0	9
3779B_18	0	0	0	0	0	0	0	0	1	1	0	1	1	0	0	0	0	0	0	0	1	1	1	0	0	0	1	0	0	0	8
377A_20	0	0	0	0	0	0	0	1	1	1	0	1	1	0	0	0	0	0	0	0	1	1	1	0	0	0	1	0	0	0	9
4052C_18	0	0	0	0	0	0	0	0	1	1	0	1	1	0	0	0	0	0	0	0	1	1	1	0	0	0	1	0	0	0	8
4121_E_19	0	0	0	0	0	1	0	1	1	1	0	1	1	0	0	0	0	0	0	0	1	1	1	0	0	0	1	0	0	0	10
4184_18	0	0	0	0	0	0	0	1	1	1	0	1	1	0	0	1	0	0	0	0	1	1	1	0	0	0	1	0	0	0	10
4273A_19	0	0	0	0	0	0	0	1	1	1	0	1	1	0	0	0	0	0	0	0	1	1	1	0	0	0	1	0	0	0	9
4433_2B_18	0	0	0	0	0	0	0	0	1	1	0	1	1	0	0	0	0	0	0	0	1	1	1	0	0	0	1	0	0	1	9
4638c_18	0	0	0	0	0	1	0	1	1	1	0	1	1	0	0	0	0	1	0	0	1	1	1	0	0	0	1	0	0	0	11
4640b_18	0	0	0	0	0	0	0	0	1	1	0	1	1	0	0	0	0	0	0	0	1	1	1	0	0	0	1	0	0	0	8
4719c_18	0	0	0	0	0	0	0	0	1	1	0	1	1	0	0	0	0	0	0	0	1	1	1	0	0	0	1	0	0	0	8
4744b_18	0	0	0	0	0	0	0	0	1	1	0	1	1	0	0	0	0	0	0	0	1	1	1	0	0	0	1	0	0	0	8
4967_B_19	0	0	0	0	0	0	0	0	1	1	0	1	1	0	0	0	0	0	0	0	1	1	1	0	0	0	1	0	0	0	8
5191_4A_19	0	0	0	0	0	1	0	1	1	1	0	1	1	0	0	0	0	0	0	0	1	1	1	0	0	0	1	0	0	0	10
5231a_18	0	0	0	0	0	0	0	1	1	1	0	1	1	0	0	0	0	0	0	0	1	1	1	0	0	0	1	0	0	0	9
5367b_18	0	0	0	0	0	0	0	0	1	1	0	1	1	0	0	0	0	0	0	0	1	1	1	0	0	0	1	0	0	0	8
5410a_18	0	0	0	0	0	1	0	0	1	1	0	1	1	0	0	0	1	0	0	0	1	1	1	0	0	0	1	0	0	1	11
5411e_18	0	0	0	0	0	1	0	1	1	1	0	1	1	0	0	0	0	0	0	0	1	1	1	0	0	0	1	0	0	0	10
5439_A_19	0	0	0	1	0	1	0	1	1	1	0	1	1	0	0	0	0	0	0	0	1	1	1	0	0	0	1	0	0	0	11
549A_18	0	0	0	0	0	0	0	1	1	1	0	1	1	0	0	0	0	0	0	0	1	1	1	0	0	0	1	0	0	0	9
5539a_18	0	0	0	1	0	0	0	1	1	1	0	1	1	0	0	0	0	0	0	0	1	1	1	0	0	0	1	0	0	0	10
5687_2A_19	0	0	0	0	0	0	0	0	1	1	0	1	1	0	0	0	0	0	0	0	1	1	1	0	0	0	1	0	0	0	8
579A_18	0	0	0	0	0	1	0	0	1	1	0	1	1	0	0	0	0	0	0	0	1	1	1	0	0	0	1	0	0	0	9
5886a_18	0	0	0	0	0	1	0	1	1	1	0	1	1	0	0	0	0	0	0	0	1	1	1	0	0	0	1	0	0	0	10
5888b_18	0	0	0	1	0	1	0	1	1	1	0	1	1	0	0	0	0	0	0	0	1	1	1	0	0	0	1	0	0	0	11
5969_2a_18	0	0	0	0	0	0	0	0	1	1	0	1	1	0	0	0	0	0	0	0	1	1	1	0	0	0	1	0	0	0	8
6020b_19	0	0	0	0	0	0	0	0	1	1	0	1	1	0	0	0	0	0	0	0	1	1	1	0	0	0	1	0	0	0	8
6126a_19	0	0	0	0	0	0	0	0	1	1	0	1	1	0	0	0	0	0	0	0	1	1	1	0	0	0	1	0	0	0	8
6152a_18	0	0	0	0	0	0	0	1	1	1	0	1	1	0	0	0	0	0	0	0	1	1	1	0	0	0	1	0	0	0	9
6168f_18	0	0	0	0	0	0	0	1	1	1	0	1	1	0	0	0	0	0	0	0	1	1	1	0	0	0	1	0	0	0	9
6214a_18	0	0	0	0	0	0	0	0	1	1	0	1	1	0	0	0	0	0	0	0	1	1	1	0	0	0	1	0	0	0	8
6530G_19	0	0	0	0	0	0	0	1	1	1	0	1	1	0	0	0	0	0	0	0	1	1	1	0	0	0	1	0	0	0	9
662A_18	0	0	0	0	0	0	0	0	1	1	0	1	1	0	0	0	0	0	0	0	1	1	1	0	0	0	1	0	0	0	8
6696A_19	0	0	0	0	0	1	0	0	1	1	0	1	1	0	0	0	0	0	0	0	1	1	1	0	0	0	1	0	0	0	9
6713_4a_18	0	0	0	0	0	0	0	0	1	1	0	1	1	0	0	0	0	0	0	0	1	1	1	0	0	0	1	0	0	0	8
6865H_19	0	0	0	0	0	1	0	1	1	1	0	1	1	0	0	0	0	0	0	0	1	1	1	0	0	0	1	0	0	0	10
6986A_18	0	0	0	0	0	0	0	0	1	1	0	1	1	0	0	0	0	0	0	0	1	1	1	0	0	0	1	0	0	0	8
698d_19	0	0	0	0	0	0	0	0	1	1	0	1	1	0	0	0	0	0	0	0	1	1	0	0	0	0	1	0	0	1	8
7085B_17	0	0	0	0	0	1	0	0	1	1	0	1	1	0	0	0	0	0	0	0	1	1	1	0	0	0	1	0	0	0	9
7243_1a_18	0	0	0	0	0	0	0	1	1	1	0	1	1	0	0	0	0	0	0	0	1	1	1	0	0	0	1	0	0	0	9
7336_5a_19	0	0	0	0	0	0	0	0	1	1	0	1	1	0	0	0	0	0	0	0	1	1	1	0	0	0	1	0	0	0	8
7337B_17	0	0	0	0	0	1	0	1	1	1	0	1	1	0	0	0	0	0	0	0	1	1	1	0	0	0	1	0	0	0	10
7370_2a_19	0	0	0	0	0	0	0	1	1	1	0	1	1	0	0	0	0	0	0	0	1	1	1	0	0	0	1	0	0	0	9
7415_2A_19	0	0	0	0	1	0	0	0	1	1	0	1	1	0	0	0	0	0	0	0	1	1	1	0	0	0	1	0	0	0	9
7493_4B_18	0	0	0	0	0	0	0	1	1	1	0	1	1	0	0	0	0	0	0	0	1	1	1	0	0	0	1	0	0	0	9
7520b_18	1	1	0	0	0	1	0	0	1	1	0	1	1	0	1	0	0	0	0	0	1	1	1	0	0	1	1	0	1	0	14
7536_3B_19	0	0	0	0	0	0	0	0	1	1	0	1	1	0	0	0	0	0	0	0	1	1	1	0	0	0	1	0	0	0	8
7657c_18	0	0	0	0	0	1	0	1	1	1	0	1	1	0	0	0	0	0	0	0	1	1	1	0	0	0	1	0	0	0	10
7771C_17	0	0	0	0	0	1	0	0	1	1	0	1	1	0	0	0	0	0	0	0	1	1	1	0	0	0	1	0	0	0	9
7791A_19	0	0	0	1	0	1	0	1	1	1	0	1	1	0	0	0	0	0	0	0	1	1	1	0	0	0	1	0	0	0	11
7847C_17	0	0	0	0	0	1	0	0	1	1	0	1	1	0	0	0	0	0	0	0	1	1	1	0	0	0	1	0	0	0	9
7852C_18	0	0	0	0	0	0	0	0	1	1	0	1	1	0	0	0	0	0	0	0	1	1	1	0	0	0	1	0	0	0	8
7856_33A_18	0	0	0	0	0	0	0	0	1	1	0	1	1	0	0	0	0	0	0	0	1	1	1	0	0	0	1	0	0	0	8
7967_3C_18	0	0	0	0	0	0	0	0	1	1	0	1	1	0	0	0	0	0	0	0	1	1	1	0	0	0	1	0	0	0	8
8026A_19	0	0	0	0	0	0	0	0	1	1	0	1	1	0	0	0	0	0	0	0	1	1	1	0	0	0	1	0	0	0	8
8101a_18	0	0	0	0	0	0	0	0	1	1	0	1	1	0	0	0	0	0	0	0	1	1	1	0	0	0	1	0	0	0	8
8114a_18	0	0	1	0	1	1	1	0	1	1	1	1	1	0	0	0	0	1	0	0	1	1	1	0	0	0	1	1	0	0	15
8475a_18	0	0	0	0	0	0	0	0	1	1	0	1	1	0	0	0	0	0	0	0	1	1	1	0	0	0	1	0	0	0	8
8518A_19	0	0	0	0	0	1	0	1	1	1	0	1	1	0	0	0	0	0	0	0	1	1	1	0	0	0	1	0	0	0	10
8557_1a_18	0	0	0	0	0	0	0	0	1	1	0	1	1	0	0	0	0	0	0	0	1	1	1	0	0	0	1	0	0	0	8
8581A_19	0	0	0	0	0	1	0	1	1	1	0	1	1	0	0	0	0	0	0	0	1	1	1	0	0	0	1	0	0	0	10
8711A_19	0	0	0	0	0	1	0	1	1	1	0	1	1	0	0	0	0	0	0	0	1	1	1	0	0	0	1	0	0	0	10
8947A_17	0	0	0	0	0	0	0	0	1	1	0	1	1	0	0	0	0	0	0	0	1	1	1	0	0	0	1	0	0	0	8
9198A_18	0	0	0	0	0	0	0	1	1	1	0	1	1	0	0	0	0	0	0	0	1	1	1	0	0	0	1	0	0	0	9
9218_4D_19	0	0	0	0	0	0	0	0	1	1	0	1	1	0	0	0	0	0	0	0	1	1	1	0	0	0	1	0	0	0	8
9273B_19	0	0	0	0	0	0	0	1	1	1	0	1	1	0	0	0	0	0	0	0	1	1	1	0	0	0	1	0	0	0	9
9308AN7_18	0	0	0	0	0	0	0	1	1	1	0	1	1	0	0	0	0	0	0	0	1	1	1	0	0	0	1	0	0	0	9
9361_1a_18	0	0	0	0	0	0	0	0	1	1	0	1	1	0	0	0	0	0	0	0	1	1	1	0	0	0	1	0	0	0	8
9419A_17	0	0	0	0	0	1	0	0	1	1	0	1	1	0	0	0	1	0	0	0	1	1	1	0	0	0	1	0	0	1	11
9470A_17	0	0	0	0	0	0	0	0	1	1	0	1	1	0	0	0	0	0	0	0	1	1	1	0	0	0	1	0	0	0	8
9471A_17	0	0	0	0	0	0	0	0	1	1	0	1	1	0	0	0	0	0	0	0	1	1	1	0	0	0	1	0	0	0	8
9473E_17	0	0	0	0	0	1	0	1	1	1	0	1	1	0	0	0	0	0	0	0	1	1	1	0	0	0	1	0	0	0	10
9478a_18	0	0	0	0	0	0	0	1	1	1	0	1	1	0	0	0	0	0	0	0	1	1	1	0	0	0	1	0	0	0	9
9480a_18	0	0	0	0	0	0	0	0	1	1	0	1	1	0	0	0	0	0	0	0	1	1	1	0	0	0	1	0	0	0	8
9521A_17	0	0	0	1	0	1	0	1	1	1	0	1	1	0	0	0	0	0	0	0	1	1	1	0	0	0	1	0	0	0	11
9529A_19	0	0	0	0	0	1	0	1	1	1	0	1	1	0	0	0	0	0	0	0	1	1	1	0	0	0	1	0	0	0	10
9530C_19	0	0	0	0	0	0	0	1	1	1	0	1	1	0	0	0	0	0	0	0	1	1	1	0	0	0	1	0	0	0	9
9580d_18	0	0	0	1	0	1	0	1	1	1	0	1	1	0	0	0	0	0	0	0	1	1	1	0	0	0	1	0	0	0	11
9623A_17	0	0	0	0	0	0	0	0	1	1	0	1	1	0	0	0	0	0	0	0	1	1	1	0	0	0	1	0	0	0	8
962A_20	0	0	0	1	0	1	0	1	1	1	0	1	1	0	0	0	0	0	0	0	1	1	1	0	0	0	1	0	0	0	11

## Sheet: Table S4
Table S4. Distribution of virulence genes detected using ABRicate and VFDB
	Virulence genes
ID	adsA	aur	cap8A	cap8B	cap8C	cap8D	cap8E	cap8F	cap8G	cap8H	cap8I	cap8J	cap8K	cap8L	cap8M	cap8N	cap8O	cap8P	chp	clfA	clfB	cna	coa	ebp	esaA	esaB	esaC	essA	essB	essC	esxA	esxB	eta	fnbA	fnbB	geh	hlb	hld	hlgA	hlgB	hlgC	hly/hla	hysA	icaA	icaB	icaC	icaD	icaR	isdA
10095A_19	1	1	1	1	1	1	1	1	1	0	0	0	0	1	1	1	1	1	0	1	1	0	0	1	1	1	1	1	1	1	1	1	0	1	1	1	1	1	1	1	1	1	1	1	1	1	1	1	1
10102A_19	1	1	1	1	1	1	1	1	1	0	0	0	0	1	1	1	1	1	0	1	1	0	1	1	1	1	1	1	1	1	1	1	0	1	1	1	1	1	1	1	1	1	1	1	1	1	1	1	1
10184d_18	1	1	1	1	1	1	1	1	1	1	1	1	1	1	1	1	1	1	1	1	0	0	0	1	1	1	0	1	1	0	1	0	0	0	0	1	1	1	1	1	1	1	1	1	1	1	1	1	1
10299A_19	1	1	1	1	1	1	1	1	1	0	0	0	0	1	1	1	1	1	1	1	1	0	0	1	1	1	1	1	1	1	1	1	0	1	1	1	1	1	1	1	1	1	1	1	1	1	1	1	1
10424A_17	1	1	1	1	1	1	1	1	1	0	0	0	0	1	1	1	1	1	0	0	1	0	1	1	1	1	1	1	1	1	1	1	0	1	1	1	1	1	1	1	1	1	1	1	1	1	1	1	1
1192A_18	1	1	1	1	1	1	1	1	1	0	0	0	0	1	1	1	1	1	1	1	0	0	1	1	1	1	1	1	1	1	1	1	0	1	1	1	1	1	1	1	1	1	1	1	1	1	1	1	1
1285C_20	1	1	1	1	1	1	1	1	1	0	0	0	0	1	1	1	1	1	1	1	1	0	1	1	1	1	1	1	1	1	1	1	0	1	1	1	1	1	1	1	1	1	1	1	1	1	1	1	1
1337a_19	1	1	1	1	1	1	1	1	1	1	1	1	1	1	1	1	1	1	0	1	0	0	1	1	1	1	1	1	1	1	1	1	0	1	0	1	1	1	1	1	1	0	1	1	1	1	1	1	1
1376B_18	1	1	1	1	1	1	1	1	1	0	0	0	0	1	1	1	1	1	0	1	0	0	0	1	1	1	1	1	1	1	1	1	0	1	1	1	1	1	1	1	1	1	1	1	1	1	1	1	1
1466a_19	1	1	0	1	1	1	1	1	1	1	1	1	1	1	1	1	1	1	0	1	1	0	1	1	1	1	1	1	1	1	1	1	0	1	1	1	1	1	1	1	1	1	1	1	1	1	1	1	1
1557A_20	1	1	1	1	1	1	1	1	1	0	0	0	0	1	1	1	1	1	1	1	1	0	0	1	1	1	1	1	1	1	1	1	0	1	1	1	1	1	1	1	1	1	1	1	1	1	1	1	1
1586A_18	1	1	1	1	1	1	1	1	1	0	0	0	0	1	1	1	1	1	0	1	0	0	0	1	1	1	1	1	1	1	1	1	0	0	0	1	1	1	1	1	1	1	1	1	1	1	1	1	1
1590A_18	1	1	1	1	1	1	1	1	1	0	0	0	0	1	1	1	1	1	1	1	0	0	0	1	1	1	1	1	1	1	1	1	0	1	1	1	1	1	1	1	1	1	1	1	1	1	1	1	1
1783B_18	1	1	1	1	1	1	1	1	1	1	1	1	1	1	1	1	1	1	0	0	0	0	1	1	1	1	1	1	1	1	1	1	0	0	1	1	1	1	1	1	1	1	1	1	1	1	1	1	1
193A_20	1	1	1	1	1	1	1	1	1	0	0	0	0	1	1	1	1	1	0	1	1	0	1	1	1	1	1	1	1	1	1	1	0	1	1	1	1	1	1	1	1	1	1	1	1	1	1	1	1
1985_2B_20	1	1	1	1	1	1	1	1	1	0	0	0	0	1	1	1	1	1	1	1	1	0	0	1	1	1	1	1	1	1	1	1	0	1	1	1	1	1	1	1	1	1	1	1	1	1	1	1	1
1991A_20	1	1	1	1	1	1	1	1	1	0	0	0	0	1	1	1	1	1	0	1	1	0	0	1	1	1	1	1	1	1	1	1	0	1	0	1	1	1	1	1	1	1	1	1	1	1	1	1	1
2045A_18	1	1	1	1	1	1	1	1	1	1	1	1	1	1	1	1	1	1	0	0	1	0	1	1	1	1	1	1	1	1	1	1	0	0	0	1	1	1	1	1	1	1	1	1	1	1	1	1	1
2098_18	1	1	1	1	1	1	1	1	1	1	1	1	1	1	1	1	1	1	0	0	1	0	1	1	1	1	0	1	1	1	1	0	0	1	1	1	1	1	1	1	1	1	1	1	1	1	1	1	1
2210B_18	1	1	1	1	1	1	1	1	1	0	0	0	0	1	1	1	1	1	1	1	0	0	0	1	1	1	1	1	1	0	1	1	0	1	1	1	1	1	1	1	1	1	1	1	1	1	1	1	1
2217b_19	1	1	1	1	1	1	1	1	1	0	0	0	0	1	1	1	1	1	1	0	0	0	0	1	1	1	1	1	1	1	1	1	0	1	1	1	1	1	1	1	1	1	1	1	1	1	1	1	1
2324a_19	1	1	1	1	1	1	1	1	1	0	0	0	0	1	1	1	1	1	0	1	0	0	0	1	1	1	1	1	1	1	1	1	0	0	1	1	1	1	1	1	1	1	1	1	1	1	1	1	1
2522A_19	1	1	1	1	1	1	1	1	1	0	0	0	0	1	1	1	1	1	0	1	1	0	0	1	1	1	1	1	1	1	1	1	0	1	1	1	1	1	1	1	1	1	1	1	1	1	1	1	1
2601A_19	1	1	1	1	1	1	1	1	1	0	0	0	0	1	1	1	1	1	0	1	1	0	0	1	1	1	1	1	1	1	1	1	0	1	1	1	1	1	1	1	1	1	1	1	1	1	1	1	1
2747G_19	1	1	1	1	1	1	1	1	1	0	0	0	0	1	1	1	1	1	0	0	0	0	1	1	1	1	0	1	1	0	1	0	0	0	0	1	1	1	1	1	1	1	1	1	1	1	1	1	1
2757A_18	1	1	1	1	1	1	1	1	1	0	0	0	0	1	1	1	1	1	0	1	0	0	0	1	1	1	1	1	1	1	1	1	0	1	0	1	1	1	1	1	1	1	1	1	1	1	1	1	1
2805A_19	1	1	1	1	1	1	1	1	1	0	0	0	0	1	1	1	1	1	0	0	0	0	0	1	1	1	1	1	1	1	1	1	0	1	1	1	1	1	1	1	1	1	1	1	1	1	1	1	1
2949_1B_18	1	1	1	1	1	1	1	1	1	0	0	0	0	1	1	1	1	1	0	0	0	0	0	1	1	1	1	1	1	1	1	1	0	1	0	1	1	1	1	1	1	1	1	1	1	1	1	1	1
3113_3A_18	1	1	1	1	1	1	1	1	1	0	0	0	0	1	1	1	1	1	0	0	1	0	1	1	1	1	1	1	1	1	1	1	0	1	0	1	1	1	1	1	1	1	1	1	1	1	1	1	1
3284A_19	1	1	1	1	1	1	1	1	1	0	0	0	0	1	1	1	1	1	0	1	1	0	1	1	1	1	1	1	1	1	1	1	0	1	1	1	1	1	1	1	1	1	1	1	1	1	1	1	1
3410_4E_19	1	1	1	1	1	1	1	1	1	0	0	0	0	1	1	1	1	1	0	1	0	0	1	1	1	1	0	1	1	0	1	0	0	1	1	1	1	1	1	1	1	1	1	1	1	1	1	1	1
3581A_18	1	1	1	1	1	1	1	1	1	1	1	1	1	1	1	1	1	1	0	1	1	0	1	1	1	1	0	1	1	1	1	0	0	1	1	1	1	1	1	1	1	1	1	1	1	1	1	1	1
3659B_19	1	1	1	1	1	1	1	1	1	1	1	1	1	1	1	1	1	1	0	1	1	0	1	1	1	1	1	1	1	1	1	1	0	1	0	1	1	1	1	1	1	1	1	1	1	1	1	1	1
3669A_18	1	1	1	1	1	1	1	1	1	0	0	0	0	1	1	1	1	1	0	0	1	0	0	1	1	1	1	1	1	1	1	1	0	1	0	1	1	1	1	1	1	1	1	1	1	1	1	1	1
3684_A_19	1	1	1	1	1	1	1	1	1	1	1	1	1	1	1	1	1	1	0	1	1	0	1	1	1	1	1	1	1	1	1	1	0	1	1	1	1	1	1	1	1	1	1	1	1	1	1	1	1
3779B_18	1	1	1	1	1	1	1	1	1	0	0	0	0	1	1	1	1	1	0	0	1	0	0	1	1	1	1	1	1	1	1	1	0	1	0	1	1	1	1	1	1	1	1	1	1	1	1	1	1
377A_20	1	1	1	1	1	1	1	1	1	0	0	0	0	1	1	1	1	1	1	1	1	0	0	1	1	1	1	1	1	1	1	1	0	1	1	1	1	1	1	1	1	1	1	1	1	1	1	1	1
4052C_18	1	1	1	1	1	1	1	1	1	0	0	0	0	1	1	1	1	1	0	1	0	1	0	1	1	1	1	1	1	1	1	1	0	1	1	1	1	1	1	1	1	1	1	1	1	1	1	1	1
4121_E_19	1	1	1	1	1	1	1	1	1	1	1	1	1	1	1	1	1	1	0	1	1	1	0	1	1	1	1	1	1	1	1	1	1	1	1	1	1	1	1	1	0	1	1	1	1	1	1	1	1
4184_18	1	1	1	1	1	1	1	1	1	0	0	0	0	1	1	1	1	1	0	1	1	0	0	1	1	1	1	1	1	1	1	1	0	0	1	1	1	1	1	1	1	1	1	1	1	1	1	1	1
4273A_19	1	1	1	1	1	1	1	1	1	1	1	1	1	1	1	1	1	1	0	1	1	0	1	1	1	1	1	1	1	1	1	1	0	1	1	1	1	1	1	1	1	1	1	1	1	1	1	1	1
4433_2B_18	1	1	1	1	1	1	1	1	1	0	0	0	0	1	1	1	1	1	0	1	0	0	1	1	1	1	0	1	1	0	1	0	0	1	1	1	1	1	1	1	1	1	1	1	1	1	1	1	1
4638c_18	1	1	1	1	1	1	1	1	1	0	0	0	0	1	1	1	1	1	1	1	0	0	0	1	1	1	1	1	1	1	1	1	0	1	1	1	1	1	1	1	1	1	1	1	1	1	1	1	1
4640b_18	1	1	1	1	1	1	1	1	1	0	0	0	0	1	1	1	1	1	0	1	0	0	0	1	1	1	1	1	1	1	1	1	0	1	0	1	1	1	1	1	1	1	1	1	1	1	1	1	1
4719c_18	1	1	1	1	1	1	1	1	1	1	1	1	1	1	1	1	1	1	0	0	0	0	1	1	1	1	1	1	1	1	1	1	0	1	1	1	1	1	1	1	1	1	1	1	1	1	1	1	1
4744b_18	1	1	1	1	1	1	1	1	1	0	0	0	0	1	1	1	1	1	0	1	0	0	0	1	1	1	1	1	1	1	1	1	0	1	0	1	1	1	1	1	1	1	1	1	1	1	1	1	1
4967_B_19	1	1	1	1	1	1	1	1	1	1	1	1	1	1	1	1	1	1	0	1	1	0	1	1	1	1	1	1	1	1	1	1	0	1	1	0	1	1	1	1	1	1	1	1	1	1	1	1	1
5191_4A_19	1	1	1	1	1	1	1	1	1	1	1	1	1	1	1	1	1	1	0	1	1	1	0	1	1	1	1	1	1	1	1	1	0	1	1	1	1	1	1	1	1	1	0	1	1	1	1	1	1
5231a_18	1	1	1	1	1	1	1	1	1	1	1	1	1	1	1	1	1	1	0	1	0	0	1	1	1	1	1	1	1	1	1	1	0	1	1	1	1	1	1	1	1	1	1	1	1	1	1	1	1
5367b_18	1	1	1	0	1	1	1	1	1	1	1	1	1	1	1	1	1	1	1	0	1	0	1	1	1	1	1	1	1	1	1	1	0	1	1	1	1	1	1	1	1	1	1	1	1	1	1	1	1
5410a_18	1	1	1	1	1	1	1	1	1	0	0	0	0	1	1	1	1	1	0	1	1	0	1	1	1	1	0	1	1	0	1	0	0	1	1	1	1	1	1	1	1	1	1	1	1	1	1	1	1
5411e_18	1	1	1	1	1	1	1	1	1	1	1	1	1	1	1	1	1	1	0	1	1	1	0	1	1	1	0	1	1	0	1	0	0	0	0	1	1	1	1	1	1	1	1	1	1	1	1	1	1
5439_A_19	1	1	1	1	1	1	1	1	1	1	1	1	1	1	1	1	1	1	0	1	1	0	0	1	1	1	0	1	1	0	1	0	0	0	0	1	1	1	1	1	1	1	1	1	1	1	1	1	1
549A_18	1	1	1	1	1	1	1	1	1	0	0	0	0	1	1	1	1	1	0	1	0	0	0	1	1	1	1	1	1	1	1	1	0	0	0	1	1	1	1	1	1	1	1	1	1	1	1	1	1
5539a_18	1	1	1	1	1	0	1	1	1	0	0	0	0	1	1	1	1	1	0	1	0	0	0	1	1	1	1	1	1	1	1	1	0	1	1	1	1	1	1	1	1	1	1	1	1	1	1	1	1
5687_2A_19	1	1	1	1	1	1	1	1	1	0	0	0	0	1	1	1	1	1	0	1	1	0	1	1	1	1	1	1	1	1	1	1	0	1	1	1	1	1	1	1	1	1	1	1	1	1	1	1	1
579A_18	1	1	1	1	1	1	1	1	1	1	1	1	1	1	1	1	1	1	0	0	1	0	0	1	1	1	1	1	1	1	1	1	1	1	0	1	1	1	1	1	1	1	1	1	1	1	1	1	1
5886a_18	1	1	1	1	1	1	1	1	1	1	1	1	1	1	1	1	1	1	0	1	0	0	0	1	1	1	1	1	1	1	1	1	1	1	1	1	1	1	1	1	1	1	0	1	1	1	1	1	1
5888b_18	1	1	1	1	1	1	1	1	1	0	0	0	0	1	1	1	1	1	0	0	0	0	0	1	1	1	1	1	1	1	1	1	0	1	0	1	1	1	1	1	1	1	1	1	1	1	1	1	1
5969_2a_18	1	1	1	1	1	1	1	1	1	0	0	0	0	1	1	1	1	1	0	0	1	0	0	1	1	1	1	1	1	1	1	1	0	0	1	1	1	1	1	1	1	1	1	1	1	1	1	1	1
6020b_19	1	1	1	1	1	1	1	1	1	1	1	1	1	1	1	1	1	1	0	1	1	1	1	1	1	1	0	1	1	1	1	0	0	1	1	1	1	1	1	1	1	1	1	1	1	1	1	1	1
6126a_19	1	1	1	1	1	1	1	1	1	0	0	0	0	1	1	1	1	1	0	0	1	0	1	1	1	1	1	1	1	1	1	1	0	1	0	1	1	1	1	1	1	1	1	1	1	1	1	1	1
6152a_18	1	1	1	1	1	1	1	1	1	1	1	1	1	1	1	1	1	1	0	1	1	0	1	1	1	1	1	1	1	1	1	1	0	1	1	1	1	1	1	1	1	1	1	1	1	1	1	1	1
6168f_18	1	1	1	1	1	1	1	1	1	0	0	0	0	1	1	1	1	1	0	1	0	0	0	1	1	1	1	1	1	1	1	1	0	1	1	1	1	1	1	1	1	1	1	1	1	1	1	1	1
6214a_18	1	1	1	1	1	1	1	1	1	1	1	1	1	1	1	1	1	1	0	0	1	0	1	1	1	1	1	1	1	1	1	1	0	1	1	1	1	1	1	1	1	1	1	1	1	1	1	1	1
6530G_19	1	1	1	1	1	1	1	1	1	0	0	0	0	1	1	1	1	1	0	1	1	0	0	1	1	1	1	1	1	1	1	1	0	1	1	1	1	1	1	1	1	1	1	1	1	1	1	1	1
662A_18	1	1	1	1	1	1	1	1	1	1	1	1	1	1	1	1	1	1	0	1	1	0	1	1	1	1	1	1	1	1	1	1	0	1	1	1	1	1	1	1	1	1	1	1	1	1	1	1	1
6696A_19	1	1	1	1	1	1	1	1	1	1	1	1	1	1	1	1	1	1	1	1	1	0	1	1	1	1	1	1	1	1	1	1	0	1	1	1	1	1	1	1	1	1	1	1	1	1	1	1	1
6713_4a_18	1	1	1	1	1	1	1	1	1	1	1	1	1	1	1	1	1	1	0	1	1	0	1	1	1	1	1	1	1	1	1	1	0	0	0	1	1	1	1	1	1	1	1	1	1	1	1	1	1
6865H_19	1	1	1	1	1	1	1	1	1	1	1	1	1	1	1	1	1	1	0	1	1	1	0	1	1	1	1	1	1	1	1	1	0	1	1	1	1	1	1	1	1	1	0	1	1	1	1	1	1
6986A_18	1	1	1	1	1	1	1	1	1	1	1	1	1	1	1	1	1	1	1	1	1	0	1	1	1	1	0	1	1	1	1	0	0	1	1	1	1	1	1	1	1	1	1	1	1	1	1	1	1
698d_19	1	1	1	1	1	1	1	1	1	0	0	0	0	1	1	1	1	1	0	1	0	0	1	1	1	1	0	1	0	0	1	0	0	1	1	1	1	1	1	1	1	1	1	1	1	1	1	1	1
7085B_17	1	1	1	1	1	1	1	1	1	1	1	1	1	1	1	1	1	1	0	1	1	0	1	1	1	1	0	1	1	1	1	0	0	1	0	1	1	1	1	1	1	1	1	1	1	1	1	1	1
7243_1a_18	1	1	1	1	1	1	1	1	1	1	1	1	1	1	1	1	1	1	0	0	1	0	1	1	1	1	1	1	1	1	1	1	0	1	1	1	1	1	1	1	1	1	1	1	1	1	1	1	1
7336_5a_19	1	1	1	1	1	1	1	1	1	0	0	0	0	1	1	1	1	1	0	0	1	0	1	1	1	1	1	1	1	1	1	1	0	1	1	1	1	1	1	1	1	1	1	1	1	1	1	1	1
7337B_17	1	1	1	1	1	1	1	1	1	1	1	1	1	1	1	1	1	1	1	1	1	0	0	1	1	1	0	1	1	0	1	0	0	0	0	1	1	1	1	1	1	1	1	1	1	1	1	1	1
7370_2a_19	1	1	1	1	1	1	1	1	1	0	0	0	0	1	1	1	1	1	0	1	1	0	0	1	1	1	1	1	1	1	1	1	0	1	1	1	1	1	1	1	1	1	1	1	1	1	1	1	1
7415_2A_19	1	1	1	1	1	1	1	1	1	1	1	1	1	1	1	1	1	1	0	1	1	0	1	1	1	1	1	1	1	1	1	1	0	0	0	1	1	1	1	1	1	1	1	1	1	1	1	1	1
7493_4B_18	1	1	1	1	1	1	1	1	1	0	0	0	0	1	1	1	1	1	0	1	0	0	0	1	1	1	1	1	1	1	1	1	0	1	1	1	1	1	1	1	1	1	1	1	1	1	1	1	1
7520b_18	1	1	1	1	1	1	1	1	1	1	1	1	1	1	1	1	1	1	0	0	1	0	1	1	1	1	1	1	1	1	1	1	0	1	1	1	1	1	1	1	1	1	1	1	1	1	1	1	1
7536_3B_19	1	1	1	1	1	1	1	1	1	0	0	0	0	1	1	1	1	1	0	1	1	0	1	1	1	1	1	1	1	1	1	1	0	1	1	1	1	1	1	1	1	1	1	1	1	1	1	1	1
7657c_18	1	1	1	1	1	1	1	1	1	0	0	0	0	1	1	1	1	1	1	1	1	0	1	1	1	1	1	1	1	1	1	1	0	1	1	1	1	1	1	1	1	1	1	1	1	1	1	1	1
7771C_17	1	1	1	1	1	1	1	1	1	0	0	0	0	1	1	1	1	1	0	1	1	0	1	1	1	1	1	1	1	1	1	1	0	1	1	1	1	1	1	1	1	1	1	1	1	1	1	1	1
7791A_19	1	1	1	1	1	1	1	1	1	1	1	1	1	1	1	1	1	1	0	1	1	0	0	1	1	1	0	1	1	0	1	0	0	0	0	1	1	1	1	1	1	1	1	1	1	1	1	1	1
7847C_17	1	1	1	1	1	1	1	1	1	1	1	1	1	1	1	1	1	1	1	0	0	0	1	1	1	1	0	1	1	0	1	0	0	1	0	1	1	1	1	1	1	1	1	1	1	1	1	1	1
7852C_18	1	1	1	1	1	1	1	1	1	0	0	0	0	1	1	1	1	1	0	1	0	0	0	1	1	1	1	1	1	1	1	1	0	1	0	1	1	1	1	1	1	1	1	1	1	1	1	1	1
7856_33A_18	1	1	1	1	1	1	1	1	1	1	1	1	1	1	1	1	1	1	0	1	1	0	1	1	1	1	1	1	1	1	1	1	0	0	0	1	1	1	1	1	1	1	1	1	1	1	1	1	1
7967_3C_18	1	1	1	1	1	1	1	1	1	0	0	0	0	1	1	1	1	1	0	1	0	0	1	1	1	1	1	1	1	1	1	1	0	1	0	1	1	1	1	1	1	1	1	1	1	1	1	1	1
8026A_19	1	1	1	1	1	1	1	1	1	1	1	1	1	1	1	1	1	1	0	1	1	0	1	1	1	1	0	1	1	1	1	0	0	1	1	1	1	1	1	1	1	1	1	1	1	1	1	1	1
8101a_18	1	1	1	1	1	1	1	1	1	1	1	1	1	1	1	1	1	1	0	0	1	0	1	1	1	1	0	1	1	1	1	0	0	1	1	1	1	1	1	1	1	1	1	1	1	1	1	1	1
8114a_18	1	1	1	1	1	1	1	1	1	1	1	1	1	1	1	1	1	1	0	0	1	0	1	1	1	1	1	1	1	1	1	1	0	1	1	1	1	1	1	1	1	1	1	1	1	1	1	1	1
8475a_18	1	1	1	1	1	1	1	1	1	0	0	0	0	1	1	1	1	1	0	1	0	0	0	1	1	1	1	1	1	1	1	1	0	1	0	1	1	1	1	1	1	1	1	1	1	1	1	1	1
8518A_19	1	1	1	1	1	1	1	1	1	1	1	1	1	1	1	1	1	1	1	1	1	0	1	1	1	1	0	1	1	1	1	0	0	1	1	1	1	1	1	1	1	1	1	1	0	1	1	1	1
8557_1a_18	1	1	1	1	1	1	1	1	1	0	0	0	0	1	1	1	1	1	0	0	0	0	0	1	1	1	1	1	1	1	1	1	0	1	0	1	1	1	1	1	1	1	1	1	1	1	1	1	1
8581A_19	1	1	1	1	1	1	1	1	1	0	0	0	0	1	1	1	1	1	1	1	1	0	0	1	1	1	1	1	1	1	1	1	0	1	0	1	1	1	1	1	1	1	1	1	1	1	1	1	1
8711A_19	1	1	1	1	1	1	1	1	1	1	1	1	1	1	1	1	1	1	1	1	1	0	0	1	1	1	0	1	1	0	1	0	0	0	0	1	1	1	1	1	1	1	1	1	1	1	1	1	1
8947A_17	1	1	1	1	1	1	1	1	1	1	1	1	1	1	1	1	1	1	0	0	1	0	1	1	1	1	1	1	1	1	1	1	0	0	0	1	1	1	1	1	1	1	1	1	1	1	1	1	1
9198A_18	1	1	1	1	1	1	1	1	1	0	0	0	0	1	1	1	1	1	1	1	0	0	0	1	1	1	1	1	1	1	1	1	0	1	0	1	1	1	1	1	1	1	1	1	1	1	1	1	1
9218_4D_19	1	1	1	1	1	1	1	1	1	0	0	0	0	1	1	1	1	1	0	1	1	0	1	1	1	1	1	1	1	1	1	1	0	1	1	1	1	1	1	1	1	1	1	1	1	1	1	1	1
9273B_19	1	1	1	1	1	1	1	1	1	0	0	0	0	1	1	1	1	1	0	1	1	0	1	1	1	1	1	1	1	1	1	1	0	1	1	1	1	1	1	1	1	1	1	1	1	1	1	1	1
9308AN7_18	1	1	1	1	1	1	1	1	1	1	1	1	1	1	1	1	1	1	0	1	1	0	1	1	1	1	1	1	1	1	1	1	0	1	1	1	0	1	1	1	1	1	1	1	1	1	1	1	1
9361_1a_18	1	1	1	1	1	1	1	1	1	1	1	1	1	1	1	1	1	1	0	0	1	0	1	1	1	1	1	1	1	1	1	1	0	0	0	1	1	1	1	1	1	1	1	1	1	1	1	1	1
9419A_17	1	1	1	1	1	1	1	1	1	0	0	0	0	1	1	1	1	1	0	0	0	0	1	1	1	1	0	1	1	0	1	0	0	1	1	1	1	1	1	1	1	1	1	1	1	1	1	1	1
9470A_17	1	1	1	1	1	1	1	1	1	0	0	0	0	1	1	1	1	1	0	0	1	0	0	1	1	1	1	1	1	1	1	1	0	1	0	1	1	1	1	1	1	1	1	1	1	1	1	1	1
9471A_17	1	1	1	1	1	1	1	1	1	0	0	0	0	1	1	1	1	1	0	0	1	0	0	1	1	1	1	1	1	1	1	1	0	1	0	1	1	1	1	1	1	1	1	1	1	1	1	1	1
9473E_17	1	1	1	1	1	1	1	1	1	0	0	0	0	1	1	1	1	1	0	1	0	0	0	1	1	1	1	1	1	1	1	1	0	1	1	1	1	1	1	1	1	1	1	1	1	1	1	1	1
9478a_18	1	1	1	1	1	1	1	1	1	0	0	0	0	1	1	1	1	1	0	1	0	0	0	1	1	1	1	1	1	1	1	1	0	1	1	1	1	1	1	1	1	1	1	1	1	1	1	1	1
9480a_18	1	1	1	1	1	1	1	1	1	0	0	0	0	1	1	1	1	1	0	1	0	0	0	1	1	1	1	1	1	1	1	1	0	1	0	1	1	1	1	1	1	1	1	1	1	1	1	1	1
9521A_17	1	1	1	1	1	1	1	1	1	1	1	1	1	1	1	1	1	1	0	1	1	0	0	1	1	1	0	1	1	0	0	0	0	0	0	1	1	1	1	1	1	1	1	1	1	1	1	1	1
9529A_19	1	1	1	1	1	1	1	1	1	1	1	1	1	1	1	1	1	1	1	1	1	0	1	1	1	1	0	1	1	1	1	0	0	1	1	1	1	1	1	1	1	1	1	1	0	1	1	1	1
9530C_19	1	1	1	1	1	1	1	1	1	0	0	0	0	1	1	1	1	1	0	1	1	0	0	1	1	1	1	1	1	1	1	1	0	1	1	1	1	1	1	1	1	1	1	1	1	1	1	1	1
9580d_18	1	1	1	1	1	1	1	1	1	1	1	1	1	1	1	1	1	1	0	1	1	0	0	1	1	1	0	1	1	0	1	0	0	0	0	1	1	1	1	1	1	1	1	1	1	1	1	1	1
9623A_17	1	1	1	1	1	1	1	1	1	0	0	0	0	1	1	1	1	1	0	1	1	0	1	1	1	1	1	1	1	1	1	1	0	1	1	1	1	1	1	1	1	1	1	1	1	1	1	1	1
962A_20	1	1	1	1	1	1	1	1	1	1	1	1	1	1	1	1	1	1	1	1	1	0	0	1	1	1	0	1	1	0	1	0	0	0	0	1	1	1	1	1	1	1	1	1	1	1	1	1	1
	114	114	113	113	114	113	114	114	114	48	48	48	48	114	114	114	114	114	23	84	75	6	57	114	114	114	89	114	113	97	113	89	3	92	72	113	113	114	114	114	113	113	111	114	112	114	114	114	114
[truncated: 32 more columns]
